# Supplementary material for: Effects of sleep and wake on astrocytes: clues from molecular and ultrastructural studies
Source: BMC Biol. 2015 Aug 25;13:66. doi: 10.1186/s12915-015-0176-7 (PMC4548305; doi:10.1186/s12915-015-0176-7)
Supplement: Additional file 9: Table S8. — Raw astrocytic EM measurements in S, SD, CSR, and W. (XLS 243 kb) [file 12915_2015_176_MOESM9_ESM.xls]

## Sheet: S
Raw astrocytic EM measurements in S, SD, CSR, and W
							ASTRO Features
#	Animal ID	dendrite ID	dendrite diameter	spine ID	ContactingAstro (no contact=0, spine=1)	Perisynaptic (contacting ASA=1, otherwise=0)	Astro UB Surface	AreaTOP	AreaBOTTOM	Astro per	VolROI	AstroVolROI	AstroROIsurface
S
1	N12	1	596	2	1	1	169851	1350	625	186.1	9.09752e+08	3.04429e+07	822823
2	N12	1	596	3	1	1	261859	1225	1175	144.5	1082631825	2.99063e+08	3.08325e+06
3	N12	1	596	4	1	0	266165	1600	1950		7.72907e+08	1.28113e+08	1.76107e+06
4	N12	1	596	5	1	1	459110	1200	4950	430.72	7.23989e+08	132601887	2.63841e+06
5	N12	1	596	6	1	1	104190	2225	800	50.98	1059734610	35600499	1.12578e+06
6	N12	1	596	7	1	1	83854	450	1850	159.88	802442619	1.94804e+08	3.03724e+06
7	N12	1	596	8	1	0	69916	2950	2075		2.10856e+09	217071657	3.83773e+06
8	N12	1	596	9	0	0					1.12049e+09	2.91862e+08	3.46714e+06
9	N12	1	596	10	1	0	26613	925	725		1.13709e+09	9.67969e+07	2.28618e+06
10	N12	1	596	11	0	0					5.19612e+08	1.21214e+07	416361
11	N12	1	596	12	1	1	511474	1775	1350		1921457538	1.38742e+08	3.07375e+06
12	N12	1	596	13	1	1	433376	575	1750	548.12	4444064163	4.09842e+08	7.69116e+06
13	N12	1	596	14	1	0	19680	675	400		1416910968	1.67543e+08	3.44504e+06
14	N12	1	596	15	1	0	131528	1400	1550		1668896460	5.65128e+07	1.46673e+06
15	N12	1	596	16	0	0					1344836493	1.94153e+07	820517
16	N12	1	596	17	1	1	213074	225	350	182.3	2842728372	1.67379e+08	3.8638e+06
17	N12	1	596	18	0	0
18	N12	1	596	19	1	1	100904	350	575	415.24	2.40089e+09	4.21462e+08	7.29494e+06
19	N12	1	596	20	1	1	12127	650		50.49	1.37302e+09	8.31255e+07	1.86346e+06
20	N12	1	596	21	1	0	141374	1000	300		1.50086e+09	7.86704e+07	1.73914e+06
21	N12	1	596	22	0	0					1.68231e+09	5.70834e+07	1.23727e+06
22	N12	1	596	23	1	0	31351	775	775		1.42174e+09	7.07523e+07	1.94667e+06
23	N12	1	596	24	1	1	863877	1150	2400	733.02	4.24372e+09	7.5241e+08	1.18998e+07
24	N12	1	596	25	1	0	141632	1875	2375		582957540	1.18986e+07	401600
25	N12	1	596	26	1	1	153253	800	875	164.01	3788466660	2.14954e+08	3.98651e+06
26	N12	1	596	27	0	0					3.27173e+09	3.96429e+07	1.19472e+06
27	N12	1	596	28	1	1	297627	375	700	742.12	3.28043e+09	2.31632e+08	4.64922e+06
28	N12	1	596	29	1	1	50407	1600	1400		7019599455	168565914	3.93164e+06
29	N12	1	596	30	0	0					1208059083	4.46773e+07	1.57831e+06
30	N12	1	596	31	1	1	363551	850	1550	372.03	1.38025e+09	2.0423e+08	3.69959e+06
31	N12	1	596	32	0	0					1.69669e+09	7.08532e+07	1.7985e+06
32	N12	1	596	33	1	1	87594	1100	400	240.65	806103144	2.55643e+07	861204
33	N12	1	596	34	1	0	198738	1825	3825		5.57321e+08	165284064	2.51676e+06
34	N12	1	596	35	1	1	88307	2350	625	162.54	7.31502e+08	1.41445e+08	2.66751e+06
35	N12	1	596	36	0	0					1833847290	3.30962e+06	149850
36	N12	1	596	37	1	0	225573	2225	2100		1.07627e+09	135545454	2.56643e+06
37	N12	1	596	38	0	0					751786002	429165	36865.4
38	N12	1	596	39	1	0	5454.62	325			1.04045e+09	68095863	1.72148e+06
39	N12	1	596	40	0	0					972614115	85373541	1.85088e+06
40	N12	1	596	41	1	1	202000	2000	2500	443.01	1.12136e+09	1.28146e+08	2.72778e+06
41	N12	1	596	42	0	0					962884692	8.64509e+07	1.99316e+06
42	N12	1	596	43	0	0					7.89454e+08	2.70418e+07	927680
43	N12	1	596	44	1	1	601932	1000	1950	356.91	2.14732e+09	1.56747e+08	3.03967e+06
44	N12	1	596	45	1	0	592228	1600	1300		6731745867	5.62274e+08	1.16435e+07
45	N12	1	596	46	1	1	77971.1	300	1950	50.98	1608111549	1.4251e+08	3.54652e+06
46	N12	1	596	47	1	1	1.52122e+06	1325	775	204.67	5939315415	2.85525e+08	6.68677e+06
47	N12	1	596	48	1	1	182182	425	800	112.02	8.47573e+08	6.72893e+07	1.94327e+06
48	N12	1	596	49	1	0	6677.12	425			1130895216	5.8783e+06	302385
49	N12	1	596	50	0	0					1353434940	607773	37599
50	N12	1	596	51	0	0					7.75505e+08	3549447	165223
51	N12	1	596	52	1	1	530463	950	4225	1223.29	3915923616	250884810	5.7582e+06
52	N12	1	596	53	1	1	76305.4	3200	275	50.49	1.40648e+09	2.36328e+08	3.80415e+06
53	N12	1	596	54	1	1	368268	400	1550	547.6	2.07863e+09	3.30672e+08	4.7065e+06
54	N12	1	596	55	1	1	493482	375	700		3.38976e+09	1.87554e+08	4.40654e+06
55	N12	1	596	56	1	0	388603	2675	1950		2.30884e+09	2.02897e+08	3.48704e+06
56	N12	1	596	57	1	0	552678	950	1225		4.65418e+09	2.3002e+08	5.51034e+06
57	N12	1	596	58	0	0					1438490394	1.43006e+08	2.63663e+06
58	N12	1	596	59	0	0					1469349882	1.45847e+07	582386
59	N12	1	596	60	1	0	59058.2	500	325		2.40669e+09	5.61714e+07	1.60886e+06
60	N12	1	596	61	1	0					2.37545e+09	1.43752e+08	3.47322e+06
61	N12	1	596	62	1	1	1.03719e+06	3275	500	109.25	5.50109e+09	2.16593e+08	4.2999e+06
62	N12	1	596	63	1	0	109502	625	1900		1.2572e+09	5.48915e+07	1.65354e+06
63	N12	1	596	64	1	1	177138	150	850	778.02	2031858972	4.65253e+07	1.30997e+06
64	N12	1	596	65	0	0					1706582196	8.3092e+07	1.76203e+06
65	N12	1	596	67	1	0	126958	1175	1475		1.10197e+09	25896321	881448
66	N12	1	596	68	1	1	197727	1675	1950	233.27	1621612575	9.8499e+07	2.5847e+06
67	N12	1	596	69	0	0					1.88835e+09	85989519	2.12966e+06
68	N12	1	596	70	0	0					6.16319e+08	1.04369e+07	314353
69	N12	1	596	71	1	0	189311	4675	2100		1.23879e+09	1.47058e+08	3.03918e+06
70	N12	1	596	72	1	0	243145	425	2000		3.76375e+09	5.81422e+08	6.14823e+06
71	N12	1	596	122	1	0	12470	750			8.7557e+08	5.37939e+07	1.74964e+06
72	N12	1	596	123	0	0					488101977	7.08444e+07	1.89892e+06
73	N12	1	596	124	1	0	63447.3	425	1225		899519742	5.19511e+07	1.49346e+06
74	N12	1	596	125	1	0	46632.1	300	1325		2592585765	1.32005e+08	2.91696e+06
75	N12	2	511	73	1	1	38415.8	575	125	52.43	1.52019e+09	1.05677e+08	2.5975e+06
76	N12	2	511	74	1	1	51172.3	1550	1650	55.22	1.03932e+09	2.82056e+07	959628
77	N12	2	511	75	1	1	141074	1825	950	51.71	1.45142e+09	1.42721e+08	2.99028e+06
78	N12	2	511	76	0	0					1378361853	3.16837e+07	929292
79	N12	2	511	77	1	1	41457	250	975	232.28	1324817208	1.16237e+08	2.88503e+06
80	N12	2	511	78	1	1	618199	3425	4075	405	3310437438	3.35899e+08	7.39602e+06
81	N12	2	511	79	1	1	367819	1825	2675	278.13	3250864287	1.78081e+08	4.14634e+06
82	N12	2	511	80	1	1	138945	300	350	121.28	2.01205e+09	9.85281e+07	2.60649e+06
83	N12	2	511	81	1	1	987996	3050	1025	98.86	6.83545e+09	3.25296e+08	6.98401e+06
84	N12	2	511	82	1	1	82932.2	800	550	117.66	1.53597e+09	1.80874e+08	4.15772e+06
85	N12	2	511	83	1	0	9598.37	600			2786260356	2.35977e+08	5.03352e+06
86	N12	2	511	84	0	0					2.81742e+09	4.49588e+07	1.51877e+06
87	N12	2	511	85	1	1	107796	550	400	166.66	1.95149e+09	2.84404e+07	651000
88	N12	2	511	86	0	0					2922447033	1.45838e+08	3.41099e+06
89	N12	2	511	87	1	1	993371	550	775	542.37	4841385120	3.97029e+08	8.0871e+06
90	N12	2	511	88	0	0					2.40149e+09	3.12912e+06	166526
91	N12	2	511	89	1	1	275414	275	2275	50.98	2.63014e+09	2.09019e+08	4.30607e+06
92	N12	2	511	90	1	1	63391.8	625	575	50.49	1.92858e+09	8.894e+07	2.50272e+06
93	N12	2	511	91	0	0					2.23733e+09	5.53591e+07	1.61192e+06
94	N12	2	511	92	1	0	180178	1175	475		2.8443e+09	1.21045e+08	2.59617e+06
95	N12	2	511	93	0	0					1.29159e+09	4.58272e+07	968318
96	N12	2	511	94	1	0	45856.1	775	400		3.37524e+09	8.72694e+07	2.56352e+06
97	N12	2	511	95	1	1	615399	1300	1000	262.41	2245951719	1.448e+08	3.31758e+06
98	N12	2	511	96	0	0					1166581548	774390	55666.8
99	N12	2	511	97	1	1	235753	1050	4225	467.31	9.64325e+08	1.10318e+08	2.9003e+06
100	N12	2	511	98	1	0	16803	875	450		2.73648e+09	2.87611e+08	5.11319e+06
101	N12	2	511	99	1	0	774990	550	2350		4315824612	363780450	7.58251e+06
102	N12	2	511	100	1	0	87249.1	200	1300		2.33482e+09	3.1101e+08	6.1214e+06
103	N12	2	511	101	1	1	178698	2975	925	50.49	1014596550	1.69216e+08	3.18796e+06
104	N12	2	511	102	1	1	192258	1350	1650	237.13	933873138	8.99896e+07	1.66333e+06
105	N12	2	511	103	1	1	19079.7	1150		50.98	1.24667e+09	1.52781e+08	2.74912e+06
106	N12	2	511	104	1	0	45478.4	450	775		2345028246	1.37165e+08	3.37982e+06
107	N12	2	511	105	1	0	130839	575	3250		1674157518	6.66405e+06	329364
108	N12	2	511	106	0	0					1.57043e+09	6.36048e+07	1.6416e+06
109	N12	2	511	107	0	0					731388042	1.50761e+08	2.62829e+06
110	N12	2	511	108	1	1	1.09355e+06	2900	4325		6793712244	4.94621e+08	1.04536e+07
111	N12	2	511	109	1	1	407509	2150	225	104.88	2343043989	1.26617e+08	2.81554e+06
112	N12	2	511	110	1	0	189571	2650	1275		2482896240	1.42115e+08	3.00504e+06
113	N12	2	511	111	0	0					2540126655	1.85103e+07	680680
114	N12	2	511	112	1	1	856351	350	525	454.78	5859647244	279603522	4.85623e+06
115	N12	2	511	113	1	0	81717.7	2200	700		1855911420	3.0773e+07	828026
116	N12	2	511	114	1	1	1.07397e+06	1275	1025	443.27	4.2379e+09	4.2321e+08	8.31134e+06
117	N12	2	511	115	1	1	550426	1975	4075	288.65	4559827635	5.52712e+08	8.00335e+06
118	N12	2	511	116	1	1	77655.7	750	1325	190.5	1.67172e+09	2.62315e+08	4.97709e+06
119	N12	2	511	117	1	0					2.28124e+09	7.70989e+07	2.1514e+06
120	N12	2	511	118	0	0					2.60033e+09	1.06851e+08	2.72573e+06
121	N12	2	511	119	1	1	62941.4	925	1075	302.38	2014056198	1.66464e+08	2.9829e+06
122	N12	2	511	120	1	0	361204	2025	2425		3083096115	1.33997e+08	2.80894e+06
123	N12	2	511	121	1	0	59613.1	1750	650		4.84298e+09	2.69475e+08	4.49407e+06
124	N12	2	511	126	0	0					2.68833e+09	313623684	4.99463e+06
125	N12	2	511	127	1	0	250370	2275	550		3316849668	1.46778e+08	3.28554e+06
126	N12	2	511	128	1	0	282833	500	1250		4875728418	6.61216e+08	7.49827e+06
127	N10	1	896	1	1	1	399833	3275	275	382.35	5.53908e+09	9.34782e+07	2.70701e+06
128	N10	1	896	2	0	0
129	N10	1	896	3	1	0	153366	2300	2900		1.18636e+09	3.36473e+07	916538
130	N10	1	896	4	1	1	171739	2000	2375	208.92	9.84834e+08	2.08702e+07	539449
131	N10	1	896	5	1	1	1.30439e+06	5775	2000		2.6532e+09	1.91859e+08	4.39837e+06
132	N10	1	896	6	1	1	449887	1750	2150		1.1571e+09	1.58076e+08	2.66842e+06
133	N10	1	896	7	1	0	376026	1725	425		1.52813e+09	1.56592e+08	2.95725e+06
134	N10	1	896	8	1	1	824185	150	2275	668.35	1.8101e+09	2.88629e+08	4.87902e+06
135	N10	1	896	9	0	0
136	N10	1	896	10	1	1	1.93571e+06	6650	3500	1184.96	5.07712e+09	3.62665e+08	7.90716e+06
137	N10	1	896	11	1	1	553702	1500	750	612.7	1.28336e+09	1.92713e+08	4.28872e+06
138	N10	1	896	12	1	1	170168	375	850	250.75	9.51902e+08	88191558	1.75411e+06
139	N10	1	896	13	1	1	302459	3500	675	359.46	1.08795e+09	8.44917e+07	2.19404e+06
140	N10	1	896	14	1	0	48651.2	250	825		5.87248e+08	2.47973e+07	793135
141	N10	1	896	15	0	0					1.47658e+09	4.01967e+06	209744
142	N10	1	896	16	1	1	1804.74	150		37.4	6.20875e+08	2.37019e+07	780094
143	N10	1	896	18	1	0	493870	900	1675		1.84855e+09	2.27066e+08	3.03238e+06
144	N10	1	896	19	1	1	309543	450	2825		1.60545e+09	8.6904e+07	2.2218e+06
145	N10	1	896	20	1	0	125572	775	1450		1032716412	5.01744e+07	1.2473e+06
146	N10	1	896	21	1	0	11220.6	875			1.67862e+09	1.53383e+08	3.20997e+06
147	N10	1	896	23	1	0	442964	1325	975		1.1562e+09	9.9208e+07	2.13384e+06
148	N10	1	896	24	1	1	510560	2025	1450	716.32	1745093259	2.31913e+08	5.25313e+06
149	N10	1	896	25	1	0	71737.9	1525	1175		2.81095e+09	2.62134e+08	5.315e+06
150	N10	1	896	26	1	1	56930.6	700	600	91.24	1.4988e+09	5.5835e+07	1.53687e+06
151	N10	1	896	27	1	0	103330	1575	875		5.97085e+08	3.65945e+07	1.2555e+06
152	N10	1	896	28	1	1	1.09858e+06	5300	1925	79.37	4.85141e+09	7.45085e+08	9.7511e+06
153	N10	1	896	29	1	1	202960	725	750	103.9	1.74141e+09	2.12446e+08	3.74068e+06
154	N10	1	896	30	1	1	212095	2950	725	62.44	8.1265e+08	3.17193e+07	847278
155	N10	1	896	31	1	0	475082	1125	1725		3.41405e+09	8.50391e+07	2.42538e+06
156	N10	1	896	32	1	1	411403	2725	3275	414.28	1.32223e+09	1.33826e+08	3.14656e+06
157	N10	3	888	81	1	1	241195	1025	1300	674.86	3.33159e+09	5.30276e+07	1.24416e+06
158	N10	3	888	82	1	1	405570	2750	125	311.92	9.15394e+08	1.09315e+08	2.26782e+06
159	N10	3	888	83	1	1	733836	725	1850	708.58	1.78828e+09	1.28268e+08	2.9822e+06
160	N10	3	888	84	1	1	243361	2875	1650	200.96	6.98408e+08	2.47041e+08	3.14389e+06
161	N10	3	888	85	1	1	182330	1375	1050	241.75	2.52279e+09	2.21694e+08	4.95572e+06
162	N10	3	888	86	1	0	72260.6	325	1525		9.95861e+08	5.37775e+07	1.80023e+06
163	N10	3	888	87	1	0	301368	1750	250		2.20773e+09	3.52262e+08	5.45708e+06
164	N10	3	888	88	1	1	109209	775	2225	452	3.08556e+09	128472435	3.14789e+06
165	N10	3	888	89	1	1	314651	850	1750	37.4	1.62087e+09	1.38089e+08	3.04168e+06
166	N10	3	888	90	0	0					8.79122e+08	42076.1	6075.29
167	N10	3	888	91	1	0	658366	1550	2175		4.13275e+09	1.32785e+08	2.83129e+06
168	N10	3	888	92	1	1	204006	375	125	466.28	1.47389e+09	1.86631e+08	3.22214e+06
169	N10	3	888	93	1	1	504081	450	225	239.46	2487951921	1.82766e+08	3.87165e+06
170	N10	3	888	94	0	0					2.90039e+08	1.15709e+06	72165.3
171	N10	3	888	95	1	1	503866	900	2475		1.36828e+09	9.47564e+07	2.03137e+06
172	N10	3	888	96	0	0					3.37116e+09	3.25108e+06	153052
173	N10	3	888	97	1	0	8744.78	225	400		4.42498e+08	2.21447e+07	581885
174	N10	3	888	98	1	1	593628	1575	1275	990.4	3.47025e+09	5.28561e+08	8.05019e+06
175	N10	3	888	99	0	0					1.56236e+09	1.4349e+08	2807172
176	N10	3	888	100	0	0
177	N10	3	888	101	1	1	2.29276e+06	1325	2150	2231.77	7.23054e+09	9.86369e+08	1.59457e+07
178	N10	3	888	102	1	0	278043	2475	1075		9.53404e+08	4.97845e+07	1.52588e+06
179	N10	3	888	103	1	1	405949	1150	775	447.9	1.84314e+09	1.30654e+08	3.13407e+06
180	N10	3	888	104	1	1	434377	2600	5175	662.6	1.49179e+09	2.53347e+08	3.78456e+06
181	N10	3	888	105	1	0	48712.2	1450	850		2.59938e+09	3.82224e+08	5.02168e+06
182	N10	3	888	106	1	0	3594.93	275			1.71991e+09	5.9267e+07	1.5858e+06
183	N10	3	888	107	1	0	111682	2950	950		1.62739e+09	1.3321e+08	2.24238e+06
184	N10	3	888	108	1	1	224541	400	1325	360.58	1239169932	3.09297e+07	851868
185	N10	3	888	147	1	1	208496	800	1900	343.73	1558798878	6.35681e+07	1.6339e+06
186	N10	3	888	470	1	0	7154.52	225	225		4.93065e+08	4.56367e+07	1.08478e+06
187	N10	3	888	471	1	0	9460.23	625	375		609299691	3.93085e+06	213212
188	N10	3	888	472	1	1	4507.83	625	175	130.48	7.62298e+08	7.12064e+07	1.97959e+06
189	N10	3	888	473	1	0	49032	400	325		8.80721e+08	8.18554e+07	2.32651e+06
190	N10	5	1239	148	1	1	884733	1375	3125	842.89	3.67633e+09	1.85933e+08	4.5428e+06
191	N10	5	1239	149	1	0	10470.3	625	375		2.02162e+09	3.48573e+07	1.35386e+06
192	N10	5	1239	150	0	0					1.13492e+09	3.1587e+07	1.05849e+06
193	N10	5	1239	151	1	1	133934	8475	350	157.36	4.72791e+09	6.00136e+07	1.65883e+06
194	N10	5	1239	152	1	0	189944	2550	425		1.69722e+09	1.023e+08	2.31573e+06
195	N10	5	1239	153	1	0	270128	1300	575		6.90116e+08	9.09083e+07	1.71441e+06
196	N10	5	1239	154	0	0					3.0979e+08	1.74377e+07	582675
197	N10	5	1239	155	1	1	707420	1975	250	334.16	6.40638e+09	5.93811e+08	1.09528e+07
198	N10	5	1239	156	1	1	529558	2300	1000	140.52	8.60162e+08	9.75825e+07	2.54602e+06
199	N10	5	1239	157	1	1	382188	450	2375	37.4	1.75226e+09	8.08539e+07	1.96243e+06
200	N10	5	1239	158	1	1	98328.7	325	1600	230.91	2878306158	1.72938e+08	3.30577e+06
201	N10	5	1239	159	0	0					6.25856e+08	3.41639e+07	906686
202	N10	5	1239	160	1	1	1.24779e+06	1350	2325	449.91	3.65324e+09	3.90444e+08	7.99157e+06
203	N10	5	1239	161	1	0	181655	1650	2225		7.21892e+08	6.35097e+07	1.79314e+06
204	N10	5	1239	162	0	0
205	N10	5	1239	163	1	0	223532	3700	450		1.10657e+09	2.48553e+07	774832
206	N10	5	1239	164	1	1	146602	250	1750	274.55	8.25301e+08	4.00527e+07	1.38514e+06
207	N10	5	1239	165	1	1	51783.8	650	3350	37.4	9.89485e+08	4.67368e+07	1.47568e+06
208	N10	5	1239	166	1	1	256232	900	1400	37.4	6.25822e+08	7.68778e+07	2.1323e+06
209	N10	5	1239	167	0	0
210	N10	5	1239	168	1	1	288187	900	350	268.22	9.57153e+08	4.4676e+07	1.28933e+06
211	N10	5	1239	169	1	1	643985	6375	225	700.89	2.40656e+09	3.15488e+08	6.90464e+06
212	N10	5	1239	170	1	1	79623.6	1300	250	56.78	1.54275e+09	7.75117e+07	1.61869e+06
213	N10	5	1239	171	0	0					6.00726e+08	6.58632e+06	237520
214	N10	5	1239	172	1	1	1.12658e+06	375	2075	1309.23	3.24805e+09	2.96266e+08	5.21826e+06
215	N10	5	1239	173	1	0	158189	100	325		7.91627e+08	1.96837e+07	613088
216	N10	5	1239	174	1	1	771264	375	1575	54.76	2.85178e+09	1.83526e+08	5.19443e+06
217	N10	5	1239	175	1	1	93496.8	1575	375	88.88	5.8912e+08	3.75534e+07	1.11732e+06
218	N10	5	1239	176	1	1	214432	1750	275	42.41	1.04799e+09	7.41264e+07	2.23226e+06
219	N10	5	1239	177	0	0					1.08915e+09	1.77126e+07	684422
220	N10	5	1239	178	0	0
221	N10	5	1239	179	0	0
222	N10	5	1239	180	1	0	152911	1875	1425		3.18492e+08	3.34702e+07	777336
223	N10	5	1239	181	1	1	809042	4325	1110	236.53	3.30155e+09	2.09906e+08	4.21971e+06
224	N10	5	1239	182	1	1	333889	1100	400	336.15	1.43403e+09	2.45049e+08	4.20493e+06
225	N10	5	1239	183	1	0	401821	925	30000		2.53098e+09	5.1761e+08	7.50553e+06
226	N10	5	1239	184	1	0	9775.73	725			1.08407e+09	9.6956e+07	1.68204e+06
227	N10	5	1239	185	1	0	338154	575	650		1.15511e+09	7.26369e+07	1.70832e+06
228	N10	5	1239	186	1	1	661772	5275	125	125.79	2.34187e+09	1.37377e+08	2.87532e+06
229	N10	5	1239	187	1	1	138771	400	1475	311.23	6.96871e+08	19336317	702036
230	N10	5	1239	188	0	0
231	N10	5	1239	189	1	1	527234	2250	1575	449.74	7.33609e+08	1.18463e+08	2.11325e+06
232	N10	5	1239	190	0	0
233	N10	5	1239	191	1	1	726914	3875	225	612.59	1.60456e+09	3.16364e+08	5.30327e+06
234	N10	5	1239	192	1	0	731417	7175	500		9.6048e+08	8.2781e+07	1.91619e+06
235	N10	5	1239	193	1	1	183899	550	1475	40.61	6.4942e+08	7.29993e+07	1.83304e+06
236	N10	5	1239	480	1	1	204628	1400	575	394.32	1.17264e+09	2.71618e+08	4.05612e+06
237	N10	5	1239	479	1	0	546040	2250	1075		9.266e+08	4.88695e+07	1.4495e+06
238	N8	2	745	22	1	1	416545	1325	3250	902.51	1949780481	1.96103e+08	4.75532e+06
239	N8	2	745	23	1	1	350303	125	1375	486.16	1.43208e+09	1.67883e+08	3.03728e+06
240	N8	2	745	32	1	1	424430	375	1300	292.68	2073845600	149366915	3.3796e+06
241	N8	2	745	60	1	0	2970.82	300			3.82108e+08	1.66452e+06	122759
242	N8	2	745	62	0	0					468341632	1.06957e+07	380102
243	N8	2	745	63	1	1	696242	350	3075	371.68	1917006903	1.23835e+08	3.30321e+06
244	N8	2	745	64	0	0					1.51288e+09	6.75749e+07	1.64132e+06
245	N8	2	745	65	1	1	262010	2475	1025	433.98	1158128959	5.61834e+07	1.79155e+06
246	N8	2	745	66	1	1	814636	1650	2100	171.24	1.81872e+09	1.76091e+08	3.53802e+06
247	N8	2	745	67	1	1	264168	575	2975	32.87	8.63308e+08	3.0651e+07	1.23723e+06
248	N8	2	745	68	1	1	466515	950	2400	1269.61	5.5351e+08	1.65439e+08	3.38516e+06
249	N8	2	745	69	1	0	94421.7	900	825		9.01779e+08	194233344	3.05771e+06
250	N8	2	745	70	0	0
251	N8	2	745	71	1	0	87589.5	400	1175		515492480	6.08515e+07	1.04534e+06
252	N8	2	745	72	0	0					5.45477e+08	6.23535e+07	1.68229e+06
253	N8	2	745	73	1	1	80634.6	825	675	149.97	999709587	1.70421e+07	715987
254	N8	2	745	74	1	1	176119	925	325	193.12	7.67204e+08	1.75005e+08	2.36836e+06
255	N8	2	745	75	1	1	413267	425	3725	444.8	1016195340	1.18811e+08	3.07478e+06
256	N8	2	745	76	1	1	154790	850	1750	289.52	9.37232e+08	3.89389e+07	1.53032e+06
257	N8	2	745	106	1	0	226906	450	2650		509252250	1.84586e+08	3.56592e+06
258	N8	2	745	107	0	0					5.9158e+08	1.46212e+06	133147
259	N8	2	745	108	1	0	38215.1	275	500		599501920	2.04642e+07	891964
260	N8	2	745	109	1	1	99060.8	1525	250	338.36	1164141022	1.18568e+07	520176
261	N8	2	745	110	1	1	168549	150	1950	618.08	470342904	3.6927e+07	1.0891e+06
262	N8	2	745	111	1	1	217840	350	325	431.68	1.09709e+09	201490704	4.25582e+06
263	N8	2	745	112	1	0	29248.5	550	225		766204029	8244251	371722
264	N8	2	745	113	1	1	70999.9	1200	350	573.59	7.20174e+08	5.13792e+07	1.85425e+06
265	N8	2	745	114	1	0	176720	325	950		880422230	1.11842e+08	2.23129e+06
266	N8	2	745	115	1	1	223828	400	1350	114.2	710022716	65071579	1.61135e+06
267	N8	2	745	116	1	1	46601.5	400	900	448.4	1700875025	2.21332e+08	3.30959e+06
268	N8	1	788	39	1	0	145494	350	2850		3709497851	9.72806e+07	3.05483e+06
269	N8	1	788	52	1	0	374181	1075	325		1.78529e+09	1.38347e+08	2.79541e+06
270	N8	1	788	53	1	0	300095	1375	375		607638960	1.08559e+08	2.06981e+06
271	N8	1	788	54	1	0	267456	2775	425		5.19411e+08	6.99528e+07	1.1632e+06
272	N8	1	788	55	1	1	473743	725	1475	748.15	8.02798e+08	4.34878e+07	1.4618e+06
273	N8	1	788	56	1	1	62307	550	200	270.13	2.16549e+08	1.5315e+07	641004
274	N8	1	788	57	1	1	239151	500	1650	138.22	406670566	3.30151e+07	861313
275	N8	1	788	58	1	0	100459	550	1425		279416607	13610299	573626
276	N8	1	788	59	1	1	694945	1500	5100	418.34	1277823168	1.74285e+08	3.20646e+06
277	N8	1	788	61	1	1	123168	600	200	671.22	1.17419e+09	1.78776e+08	3.36942e+06
278	N8	1	788	117	1	0	14455.6	1450	1225		483450136	4.3228e+06	213447
279	N8	1	788	105	1	0	44249.1	450			481039263	28166254	932949
280	N8	1	788	118	0	0					684608211	2.72869e+07	874750
281	N8	4	972	78	1	1	628976	3325	1225	861.34	7.27535e+08	1.72807e+08	3.81094e+06
282	N8	4	972	79	1	1	237393	1225	950	370.91	765115425	8.64317e+07	2.43245e+06
283	N8	4	972	80	1	0	7811.78	325	50		2.72007e+08	9.41773e+06	402856
284	N8	4	972	81	0	0					216294069	5.21588e+06	249382
285	N8	4	972	82	1	0	11028.7	425	425		6.15247e+08	4.19432e+07	972616
286	N8	4	972	83	1	1	225357	975	400	476.57	3.56802e+08	6.60248e+07	1.71315e+06
287	N8	4	972	84	1	1	199672	950	1800	231.28	397323966	2.5388e+07	760983
288	N8	4	972	85	1	1	135363	700	175	289.91	5.76337e+08	33790708	1.2269e+06
289	N8	4	972	86	1	1	25460.4	875	375	103.24	3.09735e+08	3.12493e+06	164419
290	N8	4	972	87	0	0
291	N8	4	972	88	1	1	79985.5	1250	175	90.69	350560727	25521716	873569
292	N8	4	972	89	1	1	375520	600	6625	45.34	88690987	1.96859e+07	825971
293	N8	4	972	90	1	0	143609	275	2225		215785504	1.93152e+07	827329
294	N8	4	972	91	1	0	69370.5	2100	2100		1.53813e+08	1.4879e+07	529212
295	N8	4	972	92	1	1	115693	975	1900	108.65	8.4279e+08	4.40077e+07	1.20367e+06
296	N8	4	972	93	0	0
297	N8	4	972	25	1	0	518191	2000	1275		3478180497	1.13208e+08	2.94042e+06
298	N8	4	972	119	1	1	41027.2	1050	275	247.09	472017045	3.58806e+07	1.30932e+06
299	N8	4	972	120	1	1	253937	2675	225	443.52	165929640	7.48566e+07	1.70569e+06
300	N8	4	972	121	0	0					3.75465e+08	1.40866e+07	471855
301	N8	5	591	94	1	1	562267	300	4000	54.98	1.95178e+09	2.72483e+08	5.03166e+06
302	N8	5	591	95	1	1	76265.2	600	875	344.69	4.80357e+08	3.21788e+07	1.11447e+06
303	N8	5	591	96	0	0					3.45479e+08	4.16851e+06	214950
304	N8	5	591	97	1	1	309596	925	600	1088.44	4.73017e+08	8.40476e+07	2.26797e+06
305	N8	5	591	98	0	0
306	N8	5	591	99	1	1	51289.6	1025	125	270.68	3.60316e+08	1.24416e+07	438509
307	N8	5	591	100	1	0	87442.9	1350	200		1.16652e+09	1.19132e+08	2.71095e+06
308	N8	5	591	101	1	0	158098	800	1125		269564191	2.97765e+07	1.20047e+06
309	N8	5	591	102	1	1	538688	275	4950	260.34	4.71285e+08	6.13773e+07	1.62759e+06
310	N8	5	591	103	1	1	1.40209e+06	4250	1700	800.38	768620400	1.57658e+08	4.29392e+06
311	N8	5	591	104	1	1	587997	250	525		3.14973e+09	4.73877e+08	6.96928e+06
312	N8	5	591	40	1	1	1.65794e+06	300	725	111.72	1.11475e+09	1.39465e+08	3.82583e+06
313	N8	5	591	45	1	1	296101	950	1325	662.74	1417065516	1.92173e+08	3.44595e+06
314	N8	5	591	122	0	0					2.83774e+08	2.00443e+07	741702
315	N8	5	591	123	1	1	75095	550	700	92.77	3.97127e+08	1.11771e+07	523243
316	N8	5	591	124	1	0	283392	2100	450		6.86803e+08	98155794	2.22886e+06
317	N8	5	591	125	1	0	93488.3	1075	575

## Sheet: SD
Raw astrocytic EM measurements in S, SD, CSR, and W
							ASTRO Features
#	Animal ID	dendrite ID	dendrite diameter	spine ID	ContactingAstro (no contact=0, spine=1)	Perisynaptic (contacting ASA=1, otherwise=0)	Astro UB Surface	AreaTOP	AreaBOTTOM	Astro per	VolROI	AstroVolROI	AstroROIsurface
SD
1	N11	4	1292	1	0	0
2	N11	4	1292	2	1	0	61502	525	350		724581585	7.11142e+07	1.80824e+06
3	N11	4	1292	3	1	1	195750	2050	350	72.24	7.4164e+08	6.30666e+07	1.62567e+06
4	N11	4	1292	4	1	1	142848	1600	1625	240.88	1.78969e+09	2.3784e+07	875980
5	N11	4	1292	5	1	0	964475	9725	900		3092769945	1.45811e+08	3.12575e+06
6	N11	4	1292	6	0	0					6.62015e+08	7.00679e+06	313368
7	N11	4	1292	8	1	1	510558	650	2450	878.41	1349153730	1.29228e+08	2.61161e+06
8	N11	4	1292	9	1	0	211669	225	1825		846719370	1.72554e+08	2.05211e+06
9	N11	4	1292	10	0	0
10	N11	4	1292	11	0	0					882935100	4.07643e+07	1.46857e+06
11	N11	4	1292	12	1	0	815104	550	1075		143763570	1.23975e+08	3.75068e+06
12	N11	4	1292	13	1	1	226934	225	3925	590.32	1.14015e+09	5.00004e+07	1.7669e+06
13	N11	4	1292	14	1	1	79209	3375	900	128.51	7.91987e+08	9.61382e+06	379159
14	N11	4	1292	15	1	1	180782	150	575	286.12	1.05282e+09	1.70462e+08	3.58725e+06
15	N11	4	1292	16	0	0
16	N11	4	1292	17	1	1	142980	625	200	177.28	1324430919	8.422e+07	2.26042e+06
17	N11	4	1292	18	1	1	359318	300	3250	542.92	7.64455e+08	2.10612e+07	752145
18	N11	4	1292	19	1	0	341624	250	775	267.55	1.41375e+09	1.11121e+08	2.94312e+06
19	N11	4	1292	20	1	0	145724	1150	725		447649038	1.47348e+07	584223
20	N11	4	1292	21	1	1	1431251	1875	750		6.75367e+09	4.34912e+08	9.38304e+06
21	N11	4	1292	22	1	0	111345	1150	1075		1235034918	2.40711e+07	655764
22	N11	6	602	23	1	1	216784	1175	350	434	1.4054e+09	5.6452e+07	1.65302e+06
23	N11	6	602	24	1	1	1115709	400	1250	1253.64	2.91333e+09	231623622	4.88356e+06
24	N11	6	602	25	1	0	760663	575	650		1792725750	3.03969e+08	4.02507e+06
25	N11	6	602	26	0	0					1.01464e+09	4.77161e+07	1.28341e+06
26	N11	6	602	27	1	1	1392046	5700	6300	2399.46	2.62323e+09	3.2993e+08	6.316e+06
27	N11	6	602	28	1	1	683012	1150	2825	341.03	2.9762e+09	1.51763e+08	3.74235e+06
28	N11	6	602	29	1	1	340174	1075	1025	545.29	1.28574e+09	2.71892e+08	4.08215e+06
29	N11	6	602	30	1	1	77672	1075	700		3.03525e+09	2.18665e+08	4.89015e+06
30	N11	6	602	31	1	1	648394	2825	600	933.62	7.46855e+08	2.04724e+08	3.29025e+06
31	N11	6	602	32	1	1	288352	750	1125	382.05	8.78389e+08	8.22117e+07	1.72845e+06
32	N11	6	602	33	1	1	60536.3	1075	775	199.23	2.19542e+08	7.76926e+06	362776
33	N11	6	602	34	1	1	61777.4	575	1025	124.8	3.72907e+08	2.88305e+06	166842
34	N11	6	602	36	1	1	750608	6575	1775	1357.44	1.67996e+09	116348922	2.86086e+06
35	N11	6	602	37	1	1	128168	800	450	258.37	1.84167e+09	180453591	3.74579e+06
36	N11	6	602	38	1	0	92687	225	775		5.75235e+08	4.6422e+07	1.08882e+06
37	N11	6	602	39	1	1	1497087	850	1350		7.22549e+09	1.32482e+09	1.65003e+07
38	N11	6	602	40	0	0					4.80666e+08	9.6731e+06	424193
39	N11	6	602	41	1	1	655323	1075	650	706.92	2.21649e+09	4.00174e+08	6.75325e+06
40	N11	6	602	42	1	1	161312	725	350	32.2	1.05377e+09	1.12707e+08	2.88003e+06
41	N11	6	602	43	0	0					218126745	626630	47339.5
42	N11	6	602	44	0	0					546637653	4.10537e+07	979545
43	N11	6	602	45	1	1	236015	300	3750	1074.42	1028310003	1.44085e+08	3.30628e+06
44	N11	6	602	46	0	0					2.34293e+08	1.55613e+07	555785
45	N11	6	602	47	1	1	253652	2925	1000	446.29	5.13496e+08	62421093	1.51192e+06
46	N11	6	602	48	1	1	45058.7	1050	650	31.41	8.04318e+08	1.71017e+08	3.36151e+06
47	N11	6	602	49	1	0	55847	1200	1100		3.17645e+08	1.78417e+07	619559
48	N11	6	602	50	1	1	69382.6	2425	1875	48.08	1.00577e+09	7.55685e+06	339931
49	N11	6	602	51	1	0	32729	250	1025		613352493	5.91442e+07	1.66952e+06
50	N11	6	602	52	1	1	52491	400	150	91.85	8.10193e+08	35395929	1.17083e+06
51	N11	6	602	53	1	1	221809	1025	1950	510.64	1.19019e+09	4.3923e+07	1.54459e+06
52	N11	6	602	54	1	1	826190	500	3700	1054.42	2.73148e+09	1.38009e+08	3.2119e+06
53	N11	6	602	55	1	1	308974	1125	2450	309.75	1.11018e+09	1.70557e+08	3.58324e+06
54	N11	2	797	63	1	1	569293	575	200	1238.48	2.3391e+09	275789223	4.86984e+06
55	N11	2	797	64	1	1	452253	1600	950		3442523436	2.1371e+08	5.41881e+06
56	N11	2	797	66	1	1	119569	1875	1600	95.85	3.8704e+08	1.37968e+07	451060
57	N11	2	797	67	1	1	37117.8	525	475	60.3	5.27935e+08	1.31392e+07	504586
58	N11	2	797	68	0	0					5.28056e+08	1793511	87384.4
59	N11	2	797	69	0	0					743820210	2.64951e+07	642700
60	N11	2	797	70	1	1	232565	1250	3600	95.45	5.01224e+08	2.88662e+07	737987
61	N11	2	797	71	0	0
62	N11	2	797	72	1	1	309450	550	1325		4.54575e+09	9.70761e+07	2.56704e+06
63	N11	2	797	73	1	1	1738802	1600	4250	1855.05	4266517671	552294594	9.67892e+06
64	N11	2	797	74	1	1	138409	1075	2625	31.41	7.65077e+08	8.92676e+07	2.0583e+06
65	N11	2	797	75	1	1	637139	4975	3750	84.51	2.55363e+09	3.11063e+08	4.85743e+06
66	N11	2	797	76	1	1	390160	1025	1200	926.96	1407061206	2.909e+08	4.61729e+06
67	N11	2	797	77	1	1	214474	1500	950	632.01	9.08197e+08	92923344	1.99717e+06
68	N11	2	797	78	1	1	69351	750	2175	117.57	4.47167e+08	41794146	1.45286e+06
69	N11	2	797	79	0	0					6.59841e+08	61623279	1.66935e+06
70	N11	2	797	81	1	0	30282	250	1250		2.06024e+09	8.7663e+07	2.60865e+06
71	N11	2	797	82	0	0					8.99833e+08	6.22664e+06	246678
72	N11	2	797	83	1	1	22017	1450	1000	131.86	2.49648e+08	9649152	459120
73	N11	2	797	84	1	1	1.24535e+06	1100	2475	1676.01	3848425443	359148222	7.59118e+06
74	N11	2	797	85	1	1	966382	2400	5400	1268.45	1.59901e+09	1.58565e+08	3.31847e+06
75	N11	2	797	86	1	1	293046	1650	1025	62.82	6.45976e+08	1.25702e+08	2661885
76	N11	2	797	87	1	1	13577	525	500	99.32	5.67737e+08	1.05015e+07	443260
77	N9	1	889	1	1	1	52961	225	200	47.85	1658140666	2.81886e+07	922505
78	N9	1	889	2	1	1	1.06365e+06	250	2550	658.4	4.66608e+09	5.29785e+08	8.69162e+06
79	N9	1	889	3	1	1	139353	300	300	500.08	3.04297e+09	1.93866e+08	5.00069e+06
80	N9	1	889	4	1	1	592295	375	700		2.34762e+09	3.45542e+08	6.83462e+06
81	N9	1	889	5	1	1	36980.6	725	350		6.74269e+08	2.12381e+07	775871
82	N9	1	889	6	1	1	256120	2000	1725	229.05	1.66819e+09	7.20158e+07	2.15144e+06
83	N9	1	889	7	1	0	196983	400	1775		1.37692e+09	1.20491e+08	2.40347e+06
84	N9	1	889	8	1	1	308787	1000	975	311.54	1386694582	1.48572e+08	4.0861e+06
85	N9	1	889	9	1	1	764780	1225	400	383.95	3.0948e+09	2.7104e+08	6.83079e+06
86	N9	1	889	10	1	1	348656	775	2025	571.52	466721073	8.43157e+07	2.23174e+06
87	N9	1	889	11	1	1	634604	225	2775	582.9	1.71279e+09	1.84928e+08	4.51423e+06
88	N9	1	889	12	1	0	41091.9	275	600		9.16492e+08	1.21518e+08	2.70322e+06
89	N9	1	889	13	1	1	1.20903e+06	1675	125	1302.58	3152357572	3.81537e+08	8.36899e+06
90	N9	1	889	14	0	0					974998115	1.38437e+07	494975
91	N9	1	889	15	1	1	595443	700	1425	547.74	1935037377	3.34499e+08	7.18666e+06
92	N9	1	889	16	1	1	317793	1600	250	563.83	1.49022e+09	1.94405e+08	3.59647e+06
93	N9	1	889	17	0	0					735786051	6.72116e+07	1.43794e+06
94	N9	1	889	18	1	1	242662	450	450	248.05	1.20086e+09	6.14279e+07	1.58644e+06
95	N9	1	889	19	1	1	27696.9	650	300		7.34022e+08	5.00073e+07	1.40653e+06
96	N9	1	889	20	1	1	1.40539e+06	2600	700	593.65	6.84392e+09	7.42899e+08	1.21791e+07
97	N9	1	889	21	1	1	78972.1	3950	3950	80	8.70088e+08	2.38617e+06	186698
98	N9	1	889	22	1	1	243580	375	600	40.495	7.00729e+08	6.30057e+07	1.36321e+06
99	N9	1	889	23	1	1	51933.2	350	325	270.89	1039863006	6.97906e+07	1.43169e+06
100	N9	1	889	24	1	0	31142	725	350		3030313741	1.93331e+08	4.0872e+06
101	N9	1	889	25	1	1	122688	1450	275		1384734624	8.64214e+07	1.87628e+06
102	N9	1	889	26	1	1	144506	750	525	270.86	8.98345e+08	6.82088e+07	1.82292e+06
103	N9	1	889	27	1	1	229920	275	3275	843.55	2.41162e+09	1.81837e+08	2.97535e+06
104	N9	1	889	28	1	1	470960	1300	2300	137.41	2.70272e+09	3.19439e+08	7.23358e+06
105	N9	1	889	29	1	1	638213	2500	1375	477.05	3367515606	2.11426e+08	4.83821e+06
106	N9	1	889	30	1	0	76019.5	1475	650		7.81203e+08	2.3359e+07	672930
107	N9	1	889	31	0	0					6.18077e+08	19089343	649763
108	N9	1	889	32	1	1	11402.9	600	600	40.495	751603398	2.92789e+07	955531
109	N9	1	889	33	1	0	17183.5	400	375		1.30938e+09	46504458	1.05699e+06
110	N9	1	889	34	0	0					7.20467e+08	3.18746e+06	159184
111	N9	1	889	35	1	0	98809.8	850	750		1.84933e+09	1.26951e+08	2.98309e+06
112	N9	1	889	36	1	1	784650	1475	2725	622.98	2.798e+09	1.21843e+08	3.38395e+06
113	N9	1	889	37	1	0	281038	700	1025		1690536666	5.41049e+07	1.35484e+06
114	N9	1	889	38	1	1	213580	2150	1825	173.55	4.40852e+08	4.9127e+07	1.19102e+06
115	N9	1	889	39	1	1	152245	2725	325	40.495	1.01985e+09	5.19252e+07	1.16742e+06
116	N9	1	889	40	1	1	150076	350	200	270.16	9.09376e+08	1.59397e+08	3.75569e+06
117	N9	1	889	41	1	1	34847.1	325	300	242.32	8.02537e+08	8.7252e+07	2.06235e+06
118	N9	1	889	42	1	1	65501.1	800	1200	94.02	948320009	1.55708e+07	715198
119	N9	1	889	43	1	1	327241	375	3025	393.89	1.78235e+09	1.071e+08	2.6086e+06
120	N9	1	889	44	1	0	11536.6	525	450		6.68704e+08	4.29657e+07	1.43857e+06
121	N9	1	889	45	1	1	111150	950	475	136.9	8.86974e+08	2.48331e+07	620631
122	N9	1	889	46	1	1	145752	650	575	201.52	2.4444e+09	1.1159e+08	3.17576e+06
123	N9	1	889	47	1	1	154074	725	2600		665786394	1.83776e+07	588951
124	N9	1	889	48	1	0	35205	950	575		592166484	3.9024e+07	1.0424e+06
125	N9	1	889	49	1	1	267241	2125	350	254.94	7.96338e+08	1.52813e+08	3.18175e+06
126	N9	1	889	50	1	1	288777	475	2050	416.17	9.54277e+08	1.46827e+08	3.87181e+06
127	N9	1	889	51	1	1	43776.1	400	1075	64.54	716194570	3.03915e+07	897756
128	N9	1	889	52	1	1	836688	3275	350	176.66	2123079959	1.5169e+08	3.58359e+06
129	N9	1	889	53	1	1	607701	225	775	581.22	2.1697e+09	218300446	5.03036e+06
130	N9	1	889	54	1	0	68639.7	325	675		1.04189e+09	6.47287e+07	1.6087e+06
131	N9	1	889	55	1	0	96520.3	450	950		1.14599e+09	2.00282e+08	3.26276e+06
132	N9	1	889	56	1	1	61165.5	1025	700	170.87	1.65887e+09	4.99405e+07	1.58183e+06
133	N9	1	889	57	1	1	350943	3450	500	405.26	1043410368	1.2431e+08	3.03929e+06
134	N9	1	889	58	1	1	31894.4	1450	300	157.35	9.6043e+08	6.14846e+07	1.61269e+06
135	N9	1	889	59	0	0					6.14808e+08	4.32203e+07	1.03707e+06
136	N9	1	889	60	0	0					7.9108e+08	3498768	152710
137	N9	1	889	61	1	1	143498	4125	200	101.76	584391444	3.23373e+07	1.11107e+06
138	N9	1	889	62	1	1	1.0943e+06	350	2575	762.02	1.2712e+09	3.6432e+08	6.19441e+06
139	N9	1	889	63	1	1	1.30753e+06	3525	3825	1524.05	1.62403e+09	2.4908e+08	5.91345e+06
140	N9	1	889	64	1	0	32888.6	900	275		1103739819	9.70473e+07	2.22978e+06
141	N9	1	889	65	1	0	124151	325	250		1.38356e+09	6.33686e+07	2.06383e+06
142	N9	1	889	66	1	1	390110	675	550	380.06	3121670461	2.0154e+08	3.61886e+06
143	N9	1	889	67	1	0	100134	1375	975		1.7975e+09	1.21048e+08	2.60401e+06
144	N9	1	889	68	1	1	221162	500	375	415.98	1.05323e+09	126141925	3.06459e+06
145	N9	1	889	70	0	0					1.10043e+09	9.64535e+07	2.00255e+06
146	N9	2	942	71	1	0	235658	325	1300		1.16993e+09	1.32935e+08	3.58593e+06
147	N9	2	942	72	1	1	1.48992e+06	525	625	251.74	3188665389	2.27208e+08	5.50121e+06
148	N9	2	942	73	1	1	99114.9	1175	1050	263.37	744654456	1.03452e+08	1.81228e+06
149	N9	2	942	74	1	0	21104.2	575	250		1.00314e+09	107295552	2.58949e+06
150	N9	2	942	75	1	1	996798	2175	2725		3.93701e+09	3.16885e+08	8.12364e+06
151	N9	2	942	76	1	1	186432	775	1875	40.495	2166490599	1.7178e+08	3.9392e+06
152	N9	2	942	77	1	1	1.72178e+06	1200	550		3.79755e+09	3.91842e+08	7.84616e+06
153	N9	2	942	78	1	1	80399.5	600	1775	109.26	1.5366e+09	2.96216e+07	1.19398e+06
154	N9	2	942	79	1	1	68882.7	1100	1650	61.36	8.95622e+08	3.6442e+07	1.0669e+06
155	N9	2	942	80	1	1	539158	1175	450	108.95	5.94308e+08	9.75818e+07	2.08328e+06
156	N9	2	942	81	1	1	205482	500	1325	413.98	7.40481e+08	7.81918e+07	2.06037e+06
157	N9	2	942	82	1	1	598717	675	250	175.11	2.50966e+09	144129804	2.95405e+06
158	N9	2	942	83	1	0	528148	950	550		2606144814	3.24238e+08	7.73e+06
159	N9	2	942	84	1	1	505824	1725	850	309.9	2736935565	3.70134e+08	5.50143e+06
160	N9	2	942	85	0	0					2.9435e+09	3.03105e+07	938411
161	N9	2	942	86	1	1	1.74732e+06	750	1550	1979.74	3051492626	3.22701e+08	8.11541e+06
162	N9	2	942	87	1	1	54996.1	475	600	260.27	1.06901e+09	7.03429e+07	1.98691e+06
163	N9	2	942	88	0	0					9.66382e+08	5.86808e+07	1.84427e+06
164	N9	2	942	89	1	1	108709	150	2025	40.5	1.81591e+09	9.53429e+07	2.63031e+06
165	N9	2	942	90	0	0					8.95913e+08	7.9515e+07	2.14355e+06
166	N9	2	942	91	0	0					8.1596e+08	2.2991e+07	818582
167	N9	2	942	92	1	1	582733	3550	300	982.07	8.51012e+09	1.90929e+08	4.3904e+06
168	N9	2	942	93	1	1	158044	500	675	84.9	1.07573e+09	2.78094e+08	4.89715e+06
169	N9	2	942	94	1	0	29020.4	375	250		1.01211e+09	3.33218e+07	850159
170	N9	2	942	95	1	1	100323	400	1475	159.3	2041352950	1.06993e+08	2.76738e+06
171	N9	2	942	96	1	1	233895	2425	675	660.08	1114859746	1.46149e+08	3.67939e+06
172	N9	2	942	97	1	0	126001	325	700		1.34573e+09	3.27549e+08	3.8e+06
173	N9	2	942	98	1	1	498141	300	1300	40.495	1.44794e+09	8.41086e+07	2.71466e+06
174	N9	2	942	99	0	0					1432672605	4.86952e+07	1.13334e+06
175	N9	2	942	100	0	0					7.57236e+08	5.9351e+07	1.5224e+06
176	N9	2	942	101	1	1	118411	2400	425	265.07	2.1523e+09	3.07334e+08	5.47351e+06
177	N9	2	942	102	1	1	280597	500	350		967150184	1.15882e+08	2.46811e+06
178	N9	2	942	103	1	1	159743	1475	575	206.5	751384725	3.93257e+07	1.20331e+06
179	N9	2	942	104	1	0	20762.2	775	625		1.65116e+09	1.4492e+08	2.42888e+06
180	N9	2	942	105	1	1	105493	325	625	243.19	1.11739e+09	5.22512e+07	1.41475e+06
181	N9	2	942	106	1	1	160236	1875	950	40.495	1093931930	1.28655e+08	2.89047e+06
182	N9	2	942	107	1	1	296836	1675	225	521.59	2.23567e+09	2.20948e+08	4.95055e+06
183	N9	2	942	108	1	1	893067	625	1050	412.63	2.91084e+09	5.10574e+08	8.30789e+06
184	N9	2	942	109	0	0					7.82649e+08	8.44321e+06	303775
185	N9	2	942	110	1	1	40136	775	275	171.76	7.80733e+08	5.72235e+07	1.75337e+06
186	N9	2	942	111	1	1	654243	950	4150	387.69	3.15546e+09	2.31112e+08	5.40042e+06
187	N9	2	942	112	1	1	561618	1625	2975	660.26	1.25023e+09	8.1525e+07	2.02952e+06
188	N9	2	942	113	1	1	528405	2000	4275		1.66442e+09	8.73634e+07	2.24624e+06
189	N9	2	942	114	0	0					5.75582e+08	1.4811e+08	2.67642e+06
190	N9	2	942	115	1	1	358739	1300	675	874.21	1.28176e+09	1.15538e+08	2.69984e+06
191	N9	2	942	116	1	0	176873	775	2575		1.01411e+09	5.0636e+07	1.33582e+06
192	N9	2	942	117	0	0					7.73593e+08	2.67191e+07	665456
193	N9	2	942	118	1	1	521115	875	2425	735.92	1134054376	1.62437e+08	3.63236e+06
194	N9	2	942	119	0	0					1186009461	4.99617e+07	1.24252e+06
195	N9	2	942	120	1	1	486360	675	2025	243.73	1223961375	2.35104e+08	3.94198e+06
196	N9	2	942	121	1	1	149907	1075	750	167.23	1706216330	2.4519e+08	4.88484e+06
197	N9	2	942	122	1	1	160958	825	1725	78.52	8.07501e+08	4.81394e+07	1.20765e+06
198	N9	2	942	123	1	1	237903	925	250	40.495	2024304555	9.57023e+07	2.7099e+06
199	N9	2	942	124	1	1	446881	900	2075	365.05	1534063986	1.05285e+08	2.56911e+06
200	N9	2	942	125	0	0					8.17252e+08	153881	22717
201	N9	2	942	126	1	1	670602	600	425		4452498141	3.82509e+08	6.74273e+06
202	N9	2	942	127	0	0					1.29009e+09	278662293	3.41196e+06
203	N9	2	942	128	1	1	171371	700	500	445.92	1.64148e+09	1.60356e+08	2.76872e+06
204	N9	2	942	129	1	0	95187	425	450		3.85766e+09	3.78166e+08	6.43079e+06
205	N9	2	942	130	1	1	117990	600	1050	208.15	1112681115	1.01406e+08	2.48939e+06
206	N9	2	942	131	0	0					1.67689e+09	9.16123e+07	2.31198e+06
207	N9	2	942	132	1	1	457036	425	1200	398.4	1737608054	1.07256e+08	2.59318e+06
208	N9	2	942	133	1	1	12970.2	850	450	40.495	1.34423e+09	2.61375e+07	860862
209	N9	2	942	134	1	1	86695.5	725	1675	107.98	591988306	6.01634e+07	1.45209e+06
210	N9	2	942	135	0	0					1.90912e+09	1.14368e+07	372927
211	N9	2	942	137	1	1	478272	900	1175	1208.37	4.69311e+09	2.2273e+08	5.44661e+06
212	N9	2	942	138	1	1	47783	175	600	431.47	936284895	1.04187e+08	2.65777e+06
213	N9	2	942	139	0	0					1.89855e+09	1.39369e+08	3.0487e+06
214	N9	2	942	140	1	1	209562	1875	2150		2342206503	1.6657e+08	3.94042e+06
215	N9	2	942	141	0	0					1.06084e+09	9.84433e+06	314019
216	N9	2	942	142	0	0					1.12185e+09	1.77819e+07	558801
217	N9	2	942	143	1	1	45090.5	650	400	183.4	1.24492e+09	3.7877e+07	1.25641e+06
218	N9	2	942	144	1	1	431647	225	5950	551.97	2151888102	2.05323e+08	5.16415e+06
219	N9	2	942	145	1	1	223156	275	250	239.42	1.12222e+09	6.86183e+07	1.94595e+06
220	N9	2	942	146	1	1	140364	475	1300		2.26004e+09	4.00077e+08	5.25254e+06
221	N9	2	942	147	1	1	508592	2625	2700	553.06	1.10045e+09	2.48096e+08	4.91992e+06
222	N7	1	597.269	1	1	1	864008	2500	4700		1243231626	1.72454e+08	4.46774e+06
223	N7	1	597.269	2	1	1	86946.2	1500	375	169.9	9.90832e+08	4.59681e+07	1.50095e+06
224	N7	1	597.269	3	1	1	69401.1	475	1350	389.82	1.81193e+08	2.82506e+06	167742
225	N7	1	597.269	4	1	1	122205	600	1675	517.79	6.49519e+08	4.74498e+06	273083
226	N7	1	597.269	5	0	0					5.04974e+08	3.30286e+07	1.08766e+06
227	N7	1	597.269	6	1	0	130339	150	850		7.19632e+08	3.92756e+07	1.1854e+06
228	N7	1	597.269	7	1	0	206560	500	300		1.7409e+09	3.85878e+07	1.24306e+06
229	N7	1	597.269	8	0	0					6.04796e+09	8.4656e+06	368845
230	N7	1	597.269	9	1	1	54986.8	925	250	183.57	5.70148e+08	5.93752e+07	1.63009e+06
231	N7	1	597.269	10	1	1	311273	175	3825	296.89	2132116400	1.11386e+08	2.99968e+06
232	N7	1	597.269	11	1	1	57004.2	1100	775	31.9	4.20134e+08	4.4846e+06	207085
233	N7	1	597.269	12	1	1	165829	1675	725	148.98	7.48618e+08	1.08046e+07	412891
234	N7	1	597.269	13	0	0					8.11764e+08	6.47151e+06	323106
235	N7	1	597.269	14	0	0					9.32851e+08	2.274e+06	146034
236	N7	1	597.269	15	0	0					8.58081e+08	6.78292e+06	294595
237	N7	1	597.269	16	1	1	141893	1300	600	176.71	1.11156e+09	3.1594e+07	1.12828e+06
238	N7	1	597.269	17	1	1	359499	800	1900		1.05124e+09	1.20174e+08	2.84525e+06
239	N7	1	597.269	18	1	1	484860	1950	300	602.55	1.74006e+09	1.80751e+08	4.58653e+06
240	N7	1	597.269	19	1	1	445585	825	2425	342.67	1.56341e+09	9.78095e+07	2.71277e+06
241	N7	1	597.269	20	1	0	55358.1	550	1775		1.3345e+09	4.97258e+07	1.61925e+06
242	N7	1	597.269	21	1	1	300894	350	2700	31.9	4.46749e+09	3.93682e+08	6498464
243	N7	1	597.269	22	1	0	635136	700	200		2.36684e+09	8.67294e+07	2.40298e+06
244	N7	1	597.269	23	1	1	475800	2950	925	459.51	2.32624e+09	1.40519e+08	3.97988e+06
245	N7	1	597.269	24	1	1	1.12748e+06	1300	2975	875.39	3.0891e+09	3.38683e+08	7.76206e+06
246	N7	1	597.269	25	1	1	564857	1525	675	31.9	3.64719e+09	2.26131e+09	6.05724e+06
247	N7	1	597.269	26	1	0	435462	450	1600		2.86757e+09	4.86201e+07	1.57847e+06
248	N7	1	597.269	27	0	0					2.15914e+09	5.08004e+07	1.36968e+06
249	N7	1	597.269	28	1	1	153130	1475	1950	362.61	1.92449e+09	9.6012e+06	460499
250	N7	1	597.269	29	1	1	181150	1200	675	65.33	5.27948e+09	1.22482e+08	3.23555e+06
251	N7	1	597.269	30	1	1	59271.1	225	425	137.96	7.55791e+08	2.16399e+07	932038
252	N7	1	597.269	31	1	1	662818	675	2025		1.08586e+10	9.14137e+08	1.53759e+07
253	N7	1	597.269	32	1	1	109460	1000	1500	816.16	2.31796e+09	1.65514e+08	4.63809e+06
254	N7	1	597.269	33	1	1	305393	300	2025	699.58	1428851907	1.74066e+08	4.35462e+06
255	N7	1	597.269	34	1	1	117245	425	525	547.21	1.52568e+09	3.89612e+08	4.53549e+06
256	N7	1	597.269	35	1	1	149938	1775	1225	342.96	3253602303	2.08563e+08	4.34859e+06
257	N7	1	597.269	36	1	1	428136	1350	150	112.79	1.87309e+09	1.96907e+08	4.95058e+06
258	N7	2	725.93	37	0	0					1.90427e+09	1.72898e+08	4.13502e+06
259	N7	2	725.93	38	1	1	281762	650	250	207.24	8.88378e+09	9.27133e+08	1.65409e+07
260	N7	2	725.93	39	1	1	66178.5	2275	1300	37.98	1230567723	4.3726e+07	1.12012e+06
261	N7	2	725.93	40	1	1	386283	975	575	332.74	3.98239e+09	2.96202e+08	6.16671e+06
262	N7	2	725.93	41	0	0					9.29084e+08	1.54447e+07	455773
263	N7	2	725.93	42	1	1	202394	1100	425	64	9.03447e+08	6.37374e+07	1.85568e+06
264	N7	2	725.93	43	1	1	183046	325	300	607.52	2.07355e+09	2.16241e+08	5.31154e+06
265	N7	2	725.93	44	1	1	394119	1800	2225	811.88	1.95827e+09	1.69987e+08	2.88763e+06
266	N7	2	725.93	45	1	1	568103	1325	2500		1.54455e+09	1.16308e+08	2.37024e+06
267	N7	2	725.93	46	1	1	303319	875	1100	220	7.5567e+08	2.31963e+07	674241
268	N7	2	725.93	47	0	0
269	N7	2	725.93	48	1	1	389422	1450	1250		3.94186e+09	5.18654e+07	1.4277e+06
270	N7	2	725.93	49	0	0					1.39482e+09	3.56021e+07	1.25853e+06
271	N7	2	725.93	50	1	0	165901	1050	700		1.07349e+09	3.62225e+07	1.12373e+06
272	N7	2	725.93	51	1	1	209375	400	3900	168.05	3.48707e+09	2.88555e+08	6.95176e+06
273	N7	2	725.93	52	0	0					4441552962	1.16869e+08	3.01949e+06
274	N7	2	725.93	53	1	0	293591	625	1300		2.21573e+09	7.62075e+07	2.23967e+06
275	N7	2	725.93	54	0	0					7.3056e+08	3.85416e+07	1.10801e+06
276	N7	2	725.93	55	1	1	141563	650	500	174.54	7.09502e+08	2.02634e+07	685282
277	N7	2	725.93	56	1	1	94612.2	275	375		2.83156e+09	3.4399e+08	6.47519e+06
278	N7	2	725.93	57	1	0	134863	500	1250		8.28589e+08	1.45304e+07	594617
279	N7	2	725.93	58	1	1	249258	825	1875	977.21	3.1242e+09	1.92668e+08	4.82632e+06
280	N7	2	725.93	59	1	1	214591	1450	1025	994.26	519602811	3.08304e+07	1.03192e+06
281	N7	2	725.93	60	0	0
282	N7	2	725.93	61	0	0					6.44424e+07	1.92199e+07	560448
283	N7	2	725.93	62	1	0	100959	650	1175		2.93827e+09	1.88101e+08	4.38655e+06
284	N7	2	725.93	63	0	0					702001293	2.85217e+06	127323
285	N7	2	725.93	64	1	1	250194	700	450		4.52385e+09	3.44097e+08	8157234
286	N7	2	725.93	65	1	1	24144.7	175	450		1.89906e+09	4.5555e+07	1.54195e+06
287	N7	2	725.93	66	1	1	722630	675	1025	914.02	2.48549e+09	1.93618e+08	4.69699e+06
288	N7	2	725.93	67	1	1	313465	225	2900		1.79013e+09	1.68278e+08	3.75072e+06
289	N7	2	725.93	68	1	0	56583.8	425	975		5.28154e+08	1.40998e+07	591634
290	N7	2	725.93	69	1	1	1.05053e+06	750	300	838.01	4.65286e+09	2.25074e+08	4.48442e+06
291	N7	2	725.93	70	1	1	471071	1100	1225	309.6	1.23918e+09	2.0423e+08	3.89359e+06
292	N7	3	566.788	71	1	0	34390.3	1350	400		8.84569e+08	6.0892e+07	1.80516e+06
293	N7	3	566.788	72	1	0	12998.5	250	800		538359423	3.86592e+07	1.23296e+06
294	N7	3	566.788	73	1	1	66942.8	1150	400	329.35	711124407	1.54894e+08	3.90042e+06
295	N7	3	566.788	74	1	0	63396.9	250	350		1.22846e+09	3.44329e+08	4.09117e+06
296	N7	3	566.788	75	1	1	185714	1275	1450	687.88	7.64611e+08	5.66151e+07	2.10758e+06
297	N7	3	566.788	76	1	1	492532	625	2250	841.68	1.48278e+09	9.35466e+07	2.91271e+06
298	N7	3	566.788	77	1	0	134488	725	1600		6.44416e+08	3.33432e+07	1.198e+06
299	N7	3	566.788	78	1	1	278055	550	225	733.69	1.15464e+09	1.44434e+08	2.99994e+06
300	N7	3	566.788	79	0	0
301	N7	3	566.788	80	1	0	61431.2	125	775		1.04848e+09	1.13584e+08	2.86264e+06
302	N7	3	566.788	81	1	0	22433.2	200	525		2.06874e+09	1.04591e+08	2.70311e+06
303	N7	3	566.788	82	1	1	792273	2050	350	344.67	3.08819e+09	5.84501e+08	9.51787e+06
304	N7	3	566.788	83	1	1	192534	2825	1400	433.43	1.20641e+09	8.52062e+07	2.91256e+06
305	N7	3	566.788	84	1	0	12300.4	500	325		1.44173e+09	9.19525e+07	2.12014e+06
306	N7	3	566.788	85	1	1	18649.7	175	775	31.9	6.33372e+08	7.67753e+07	1.75794e+06
307	N7	3	566.788	86	1	1	221731	375	225	523.5	1.74376e+09	2.6971e+08	5.35289e+06
308	N7	3	566.788	87	1	0	62018.1	1025	975		1.40015e+09	9.08292e+07	2.23189e+06
309	N7	3	566.788	88	1	1	462622	2525	875	301.85	2430065820	1.51188e+08	3.88029e+06
310	N7	3	566.788	89	1	1	401955	1875	1175		8.44862e+09	4.25487e+08	9.74799e+06
311	N7	3	566.788	90	0	0					7.97212e+08	1.88471e+07	668463
312	N7	3	566.788	91	1	1	399782	975	525	59.52	2.4251e+09	1.39458e+08	3.55283e+06
313	N7	3	566.788	92	1	0	253250	225	925		1.25652e+09	1.81613e+08	3.01342e+06
314	N7	3	566.788	93	1	0	66794.7	1725	1475		7.77134e+08	9.93251e+07	2.81336e+06
315	N7	3	566.788	94	1	1	250099	1625	800	31.9	1.21003e+09	3.52077e+07	1.2305e+06
316	N7	3	566.788	95	0	0					1060769346	5.85801e+07	1.45581e+06
317	N7	3	566.788	96	1	1	230517	300	2350	275.38	1.33031e+09	2.03877e+08	3.24765e+06
318	N7	3	566.788	97	1	0	80787.5	425	850		1.07307e+09	2.67114e+08	4.31473e+06
319	N7	3	566.788	98	1	1	113127	2700	475	44.92	1.62709e+09	3.66248e+07	1.31973e+06
320	N7	3	566.788	99	1	1	139497	250	1900	220.79	1.29703e+09	6.68711e+07	1.50214e+06
321	N7	3	566.788	100	1	1	257798	325	1850	348.28	2.39456e+09	1.9698e+08	3.83644e+06
322	N7	3	566.788	101	1	1	1.05772e+06	2875	1100		2.23053e+09	1.4756e+08	3.21297e+06
323	N7	3	566.788	102	1	0	66648.1	375	325		9.00203e+08	59491635	1.52761e+06
324	N7	3	566.788	103	0	0					1.80661e+09	1.27871e+08	3.09248e+06
325	N7	3	566.788	104	0	0					1.53166e+09	1.49799e+08	3.11568e+06
326	N7	4	609.598	105	1	1	334867	200	3475	439.26	2.46619e+09	1.12779e+08	3.45142e+06
327	N7	4	609.598	106	1	0	281894	3175	2250		1.35207e+09	537242958	5.77351e+06
328	N7	4	609.598	107	0	0					8.50009e+08	2.25012e+07	924560
329	N7	4	609.598	108	1	1	608882	400	525	1262.83	4.39457e+09	2.69662e+08	6.83415e+06
330	N7	4	609.598	109	1	1	165058	1550	575	31.9	1.1516e+09	2.42333e+07	859628
331	N7	4	609.598	110	1	1	1.02792e+06	4850	750	1026.34	7.86053e+09	6.30057e+08	1.34595e+07
332	N7	4	609.598	111	0	0					1.43373e+09	1.722e+08	2.94915e+06
333	N7	4	609.598	112	1	1	1.38018e+06	950	475	468.96	6.96807e+09	5.66809e+08	1.13628e+07
334	N7	4	609.598	113	1	1	5462.24	450		31.9	1.94566e+09	2.47641e+08	4.24249e+06
335	N7	4	609.598	114	0	0					1.38707e+09	9.28735e+07	2.56831e+06
336	N7	4	609.598	115	1	1	588743	1175	1300	1076.37	1.63974e+09	1.20249e+08	3.00175e+06
337	N7	4	609.598	116	1	1	133542	275	325	209.19	1.22309e+09	6.21959e+07	1.86251e+06
338	N7	4	609.598	117	1	1	495054	2775	2475		9.4803e+08	5.69704e+07	1.751e+06
339	N7	4	609.598	118	1	1	267260	375	1550	909.82	1.83743e+09	5.65306e+07	2.02512e+06
340	N7	4	609.598	119	1	0	162532	1600	900		1.06492e+09	5.2792e+07	1.65645e+06
341	N7	4	609.598	120	1	1	58626.9	1550	250	310.42	2310125580	1.65599e+08	4.08619e+06
342	N7	4	609.598	121	1	1	1.00285e+06	1025	2400	571.4	3.25786e+09	2.98877e+08	5.8742e+06
343	N7	4	609.598	122	0	0					1.52729e+09	2.52313e+07	948873
344	N7	4	609.598	123	1	0	138043	1325	825		1.33426e+09	1.2728e+08	2.77425e+06
345	N7	4	609.598	124	1	1	107952	200	450		2.31604e+09	9.14297e+07	2.64751e+06
346	N7	4	609.598	125	1	1	1.04763e+06	7025	600	1058.57	4.09813e+09	1.39763e+09	1.459e+07
347	N7	4	609.598	126	1	1	760205	375	1725	464.4	4.09796e+09	1.5895e+08	4.32143e+06
348	N7	4	609.598	127	0	0					1.03737e+09	2.70145e+06	148964
349	N7	4	609.598	128	1	1	544261	1375	150		3.37747e+09	2.60367e+08	4.57563e+06
350	N7	4	609.598	129	1	1	287089	300	850	86.27	1.84547e+09	7.61565e+07	2.25959e+06
351	N7	4	609.598	130	1	1	353131	2425	2750	428.45	1.54418e+09	5.79765e+08	7.31998e+06
352	N7	4	609.598	131	1	0	138146	275	375		3.44781e+09	4.67739e+07	1.29697e+06
353	N7	4	609.598	132	1	1	80173.1	375	875	215.8	1.5339e+09	105649488	3.17383e+06
354	N7	4	609.598	133	1	1	372989	925	2000	601.71	3.34665e+09	2.44923e+08	5.88414e+06
355	N7	4	609.598	134	0	0					1.83715e+09	1.79333e+08	3.72778e+06
356	N7	4	609.598	135	1	1	352583	1825	2725	51.16	1.20321e+09	1.79055e+08	3.94194e+06
357	N7	4	609.598	136	0	0					4.05243e+09	1.53574e+08	3.93085e+06
358	N7	4	609.598	137	1	1	19244	250	800	125.44	9.50882e+08	1.26597e+08	2.72208e+06
359	N7	4	609.598	138	0	0					1.56569e+09	2.43934e+08	3.77707e+06
360	N7	4	609.598	139	1	0	72886.2	175	400		773199861	1.15841e+07	497664
361	N7	4	609.598	140	1	0	278128	1500	300		1929251520	7.9403e+07	2.36191e+06
362	N7	4	609.598	141	1	0	69699.9	475	950		1.37338e+09	8.87905e+07	2.30782e+06
363	N7	4	609.598	142	1	1	71679.7	450	775	77.57	1.2384e+09	6.43195e+07	1.71208e+06
364	N7	4	609.598	143	1	1	444686	1150	600	611	1.49734e+09	2.29033e+08	4.16891e+06
365	N7	4	609.598	144	0	0					1.26225e+09	8.93926e+07	2.25667e+06
366	N7	4	609.598	145	1	1	200263	1300	475	1025.37	2.86999e+09	2.05304e+08	4.53031e+06
367	N7	4	609.598	146	1	1	347814	1925	1800	1009.45	1.58189e+09	1.85696e+08	3.66333e+06
368	N7	4	609.598	147	1	1	150645	1825	1500	72.58	2.50242e+09	1.10297e+08	2.70712e+06

## Sheet: CSR
Raw astrocytic EM measurements in S, SD, CSR, and W
							ASTRO Features
#	Animal ID	dendrite ID	dendrite diameter	spine ID	ContactingAstro (no contact=0, spine=1)	Perisynaptic (contacting ASA=1, otherwise=0)	Astro UB Surface	AreaTOP	AreaBOTTOM	Astro per	VolROI	AstroVolROI	AstroROIsurface
CSD
1	N2	1	760	3	1	1	1.22861e+06	500	1175		3824690940	442696905	8.86351e+06
2	N2	1	760	19	1	1	144429	175	225	205.68	2061332910	82531890	2.91119e+06
3	N2	1	760	20	1	1	2.36897e+06	275	1025	2155.2	9572861340	773267355	1.41772e+07
4	N2	1	760	21	1	1	3.00606e+06	12725	300	1503.26	3654478800	674918055	1.18018e+07
5	N2	1	760	22	1	1	850351	2300	2325	463.91	569375730	141853635	2.87787e+06
6	N2	1	760	23	1	1	512242	1375	675	782.33	876370320	160610310	3.50717e+06
7	N2	1	760	24	1	1	124731	1050	375	73.19	2233991340	208773810	5.83619e+06
8	N2	1	760	25	1	1	65702.4	1300	1250	248.83	2560939920	32076450	1.21676e+06
9	N2	1	760	51	0	0					403135110	1809675	122678
10	N2	1	760	52	1	0	34286	525	825		379134000	3014550	166983
11	N2	1	760	53	1	0	244143	150	2175		498459780	25911585	999457
12	N2	1	760	54	1	0	88870.5	1650	325		202970880	10886400	495512
13	N2	1	760	55	0	0
14	N2	1	760	56	1	0	193618	275	500		161572320	38827530	922544
15	N2	1	760	57	0	0
16	N2	1	760	93	0	0
17	N2	1	760	94	1	1	157029	375	375	80.3	543503520	57932595	1.65467e+06
18	N2	1	760	95	1	1	878878	2450	775	1086.81	2134537020	181360305	5.14555e+06
19	N2	1	760	96	1	1	216395	1050	325		519930180	37669275	1.08742e+06
20	N2	1	760	101	0	0					761055120	7323120	351905
21	N2	1	760	102	0	0
22	N2	2	535	31	1	1	929881	2100	1925	898.5	1372865760	178971345	3.78338e+06
23	N2	2	535	32	1	1	2.50707e+06	1075	10100		1704528000	322101360	7.66337e+06
24	N2	2	535	58	1	0	30556.8	700	725		513262890	5684490	242443
25	N2	2	535	59	1	1	489417	675	950	1059.55	1058833440	54845595	1.38344e+06
26	N2	2	535	60	1	1	862534	1125	375	606.91	763200900	118846035	2.60878e+06
27	N2	2	535	61	1	0	197596	1450	1750		582986880	23363550	866139
28	N2	2	535	62	1	1	799295	850	1800	822.78	2634338700	181926045	3.91037e+06
29	N2	2	535	63	1	1	174254	600	1800	186.03	2466919980	82138455	1.82156e+06
30	N2	2	535	64	1	1	284407	1425	250	795.53	786032100	114576525	2.90704e+06
31	N2	2	535	103	1	1	147631	4475	875	115.94	452831400	61572420	1.72823e+06
32	N2	2	535	104	1	0	75256.8	950	1525		491009400	23979060	856102
33	N2	2	535	105	1	1	132457	1625	375	145	607095720	18753525	720083
34	N2	2	535	106	0	0
35	N2	3	733	11	1	0	176451	775	550		1060014060	64164870	2.19096e+06
36	N2	3	733	12	1	0	135083	1075	550		1141505820	36532755	1.31634e+06
37	N2	3	733	14	1	1	287971	1150	2175	361.46	975497040	138767895	3.65571e+06
38	N2	3	733	15	1	1	2.73798e+06	1725	925		5191026750	407061270	9.63329e+06
39	N2	3	733	16	1	1	238597	750	425	483.15	657213480	51863805	1.27321e+06
40	N2	3	733	17	1	0	85360.6	400	1825		601939800	37363410	1.3831e+06
41	N2	3	733	36	1	1	1.63794e+06	875	5300	258.1	1555887060	179445420	4.70556e+06
42	N2	3	733	39	1	1	114613	900	1925	285.19	500717700	58786245	1.72834e+06
43	N2	3	733	40	1	0	892548	225	400		1438542000	114405480	3.50848e+06
44	N2	3	733	48	1	1	869420	1725	2800	25.69	1779189300	182082285	4.64015e+06
45	N2	3	733	75	1	1	164524	975	600	198.61	610739010	20487600	773266
46	N2	3	733	76	0	0
47	N2	3	733	77	0	0
48	N2	3	733	78	1	1	166009	750	875
49	N2	3	733	79	0	0
50	N2	3	733	80	1	1	1.0444e+06	3450	875		1085691600	100634625	3.08384e+06
51	N2	3	733	81	1	1	122374	250	1200	297.94	961390080	36874845	1.37671e+06
52	N2	3	733	83	1	1	83725.8	525	925	83.52	257698980	8494290	413429
53	N2	3	733	84	1	1	660161	2550	2275	730.25	1940168790	113513715	3.10815e+06
54	N2	3	733	85	1	1	231800	2375	475	282.78	597194640	51473835	1.61835e+06
55	N2	3	733	86	0	0					214538310	6016185	332480
56	N2	3	733	87	1	1	747240	475	1110	947.2	773776080	184167270	4.1531e+06
57	N2	3	733	88	1	0	50674.9	2475	550		297534510	10181745	404120
58	N2	3	733	89	1	0	139877	400	400		269277120	26250525	896324
59	N2	3	733	90	1	1	145427	1700	2650	400.7	149204160	12785535	498766
60	N2	3	733	91	1	0	33717.8	900	650		192202290	9444330	436250
61	N2	3	733	97	1	1	78110.5	625	375	1277.83	1630366920	48696480	1.80962e+06
62	N2	3	733	98	1	1	91229.7	275	1925	291.12	404280450	14826420	655767
63	N2	3	733	99	1	0	276766	2650	975		245780010	23861880	669589
64	N2	3	733	107	0	0					1104437250	8526105	408304
65	N2	6	633	27	1	1	1.48297e+06	10125	1525	1408.62	2460371760	345612960	7.44343e+06
66	N2	6	633	28	1	1	248104	2000	925	84.27	396323550	30320010	1035693
67	N2	6	633	29	1	1	222808	4600	925	280.24	814363200	87229485	2.12835e+06
68	N2	6	633	30	1	1	327897	75	1450	281.85	639405900	37032030	1.50104e+06
69	N2	6	633	65	1	1	61713.7	600	1550	247.76	372117690	8950095	496033
70	N2	6	633	67	1	1	32597.7	353	1325	57.32	802137420	8954190	326129
71	N2	6	633	68	1	1	171321	425	475	52.35	614340720	68573610	2.06037e+06
72	N2	6	633	69	1	1	522622	1150	225	336.75	1426779900	58854600	1.71822e+06
73	N2	6	633	70	1	0	117708	1475	1200		425966310	17662050	692946
74	N2	6	633	71	1	1	660356	2475	575		652543290	89832960	2.25455e+06
75	N2	6	633	72	1	1	689901	450	925	829.81	3212485920	125014680	3322081
76	N2	6	633	73	1	0	113858	400	100		235919250	13447980	456942
77	N2	6	633	74	0	0
78	N2	6	633	100	1	0	104292	1900	775		408066120	19611270	621616
79	N2	6	633	108	1	1	142486	1700	1775	426.72
80	N2	6	633	109	1	1	166661	1825	725	278.76	153477450	19714590	660148
81	N2	6	633	110	1	0	55952.6	450	825		105654780	7218855	305052
82	N2	6	633	111	1	1	221567	2150	425	260.44	423163440	29340360	1.05015e+06
83	N2	6	633	112	0	0					215834220	3026835	196311
84	N2	6	633	113	0	0
85	N2	6	633	114	0	0					934743600	25875675	756014
86	N2	6	633	115	1	1	163728	1000	1050	325.9	479201625	33055785	979939
87	N54	7	582	196	1	1	378371	425	1350		2560759650	143843850	3.22605e+06
88	N54	7	582	197	1	0	587560	900	300		3873359250	74750175	2.41116e+06
89	N54	7	582	198	1	1	898295	775	1500	114.54	2320519725	1.62612e+08	4.10619e+06
90	N54	7	582	199	1	0	293055	1975	1875		1.12249e+09	1.47811e+08	3.29002e+06
91	N54	7	582	200	1	1	73041.9	1175	300	433.24	1055816775	8895150	382212
92	N54	7	582	201	1	1	973017	700	325	2022.04	2536032375	270736425	5.95538e+06
93	N54	7	582	202	1	0	21892	1000	450		725093100	10625850	569376
94	N54	7	582	203	1	1	534511	350	775		919090800	1.29656e+08	2.79227e+06
95	N54	7	582	204	1	1	96291.5	700	575	544.79	659434500	74785275	2.05708e+06
96	N54	7	582	205	1	1	684100	6900	1925	622.84	740684250	167078025	2.93931e+06
97	N54	7	582	206	1	0	109669	1750	850		5.38939e+08	2.38832e+07	901492
98	N54	7	582	207	0	0					421794000	1116450	89375.5
99	N54	7	582	208	1	1	70855.6	400	1150	569.65	1.01654e+09	28437075	790322
100	N54	7	582	209	1	1	848794	2400	1425	2472.01	2254543200	2.82436e+08	6.91327e+06
101	N54	7	582	210	1	0	420576	2150	825		1222256250	45046125	1.15917e+06
102	N54	7	582	211	0	0					1859967900	6166125	323324
103	N54	7	582	212	1	1	1.42047e+06	1275	1175	3449.45	1.33622e+09	185510250	4.04765e+06
104	N54	7	582	213	1	1	74675.3	1600	450	505.21	424929375	24349950	843947
105	N54	7	582	214	0	0					498747375	2.60108e+07	804889
106	N54	7	582	215	1	1	421874	800	775	809.85	417946500	1.1728e+08	2.61729e+06
107	N54	7	582	216	1	1	112316	350	1275	32.47	551230650	7.93263e+07	1.48266e+06
108	N54	7	582	217	0	0					1014113925	9.96469e+06	392391
109	N54	7	582	218	1	1	216873	2350	2575	318.62	401187600	44575650	1.29074e+06
110	N54	7	582	219	1	1	613041	1150	1725		934655625	1.11354e+08	3.13074e+06
111	N54	7	582	220	1	1	624618	600	425	121.34	2842730100	349184250	5.13339e+06
112	N54	7	582	221	1	1	127973	775	1150	210.43	594464400	24912900	884324
113	N54	7	582	222	0	0					447326550	4.57309e+07	1.30917e+06
114	N54	7	582	223	0	0					298930500	1252800	94120.6
115	N54	7	582	224	0	0					522015975	2539350	176807
116	N54	7	582	225	1	1	1.16502e+06	4025	525	938.95	3207729600	205056225	4.18681e+06
117	N54	7	582	226	0	0
118	N54	7	582	421	1	1	436445	875	3825	632.09	382658850	74680650	1.63214e+06
119	N54	7	582	546	1	0	85961.5	1525	750		356359500	5.31799e+06	217788
120	N54	7	582	547	1	1	76057.9	1250	575	594.64	776605725	1.62611e+07	586945
121	N54	7	582	548	1	1	141409	300	425	581.41	480470400	72565200	1.89505e+06
122	N54	9	1322	270	0	0
123	N54	9	1322	271	1	1	443129	2425	675	787.33	2030751000	94623525	2.26133e+06
124	N54	9	1322	272	1	1	1.01197e+06	2050	3575	628.36	2682855000	192345300	4.8568e+06
125	N54	9	1322	273	1	1	2.71922e+06	700	8075	3387.07	3763881000	7.40556e+08	1.3623e+07
126	N54	9	1322	274	1	1	293273	800	950	454.59	1169704800	4.71066e+07	1.3162e+06
127	N54	9	1322	275	1	1	683207	1200	650	27	2285729550	1.57314e+08	4.09393e+06
128	N54	9	1322	276	1	1	1.025e+06	2375	550		1234543275	1.9856e+08	4.53685e+06
129	N54	9	1322	277	1	0	87766.4	1925	850		1076591250	1.51696e+07	809042
130	N54	9	1322	278	1	1	680152	2325	1450	534.76	575413200	82406700	2.62989e+06
131	N54	9	1322	279	1	1	2.02404e+06	1850	3725		2497942800	4.43542e+08	8.61188e+06
132	N54	9	1322	280	1	0	52586.6	1125	1550		645574050	6.02944e+06	229544
133	N54	9	1322	281	1	1	544284	1125	2475		1171108125	1.1806e+08	2.86435e+06
134	N54	9	1322	282	1	1	868940	7100	1600	1123.99	471301200	160942950	2.74812e+06
135	N54	9	1322	283	1	1	613314	1225	2075	746.92	1216281825	2.84346e+08	4.44648e+06
136	N54	9	1322	284	1	0	32009.7	875	800		237880800	4.69361e+06	255316
137	N54	9	1322	285	1	1	30965.2	1175	475	179.82	410508000	4450950	236805
138	N54	9	1322	286	1	1	812376	825	3350		876783825	1.19187e+08	2.89387e+06
139	N54	9	1322	287	1	1	1.27972e+06	3750	5800	582.73	508153500	185935500	3.66424e+06
140	N54	9	1322	288	1	1	247011	725	375	546.13	1098764325	56679750	1.65943e+06
141	N54	9	1322	289	0	0					710765550	1.66985e+07	550466
142	N54	9	1322	290	1	1	4.76571e+06	2000	3875	4128.01	3545208000	5.04555e+08	1.20335e+07
143	N54	9	1322	291	1	1	188150	3650	825	176.18	404229825	31639950	1.19164e+06
144	N54	9	1322	292	1	1	403034	725	1225	848.02	3329625825	111687525	2.71297e+06
145	N54	9	1322	293	1	1	1.318e+06	5475	1275	1316.58	1392660000	3.04734e+08	5.83354e+06
146	N54	9	1322	294	1	1	290341	1075	2900	730.97	548897175	73574325	1.70714e+06
147	N54	9	1322	295	1	1	3.34279e+06	5650	3700	2789.22	2618768475	4.52425e+08	8.18213e+06
148	N54	9	1322	296	1	0	907733	3100	900		1018850400	267929775	3.63007e+06
149	N54	9	1322	297	1	1	167323	1575	1250	207.99	662774400	1.54226e+08	2.69594e+06
150	N54	9	1322	298	1	1	608572	875	650	635.7	1168020000	1.25745e+08	3.22971e+06
151	N54	9	1322	299	1	1	128623	3025	275	456.21	423694800	33561675	1.12174e+06
152	N54	9	1322	300	1	1	404818	2100	700	412.24	520852275	9.50889e+07	2.03995e+06
153	N54	9	1322	301	1	1	95360	1325	525	150.3	306529650	20775150	767906
154	N54	9	1322	302	1	1	316743	2375	650	143.01	507006000	6.1746e+07	1.54992e+06
155	N54	9	1322	303	1	1	1.08513e+06	1150	850		3583512900	3.68585e+08	8.31221e+06
156	N54	9	1322	304	1	1	424511	775	175	1068.54	3135132000	365345100	7.23418e+06
157	N54	9	1322	305	1	1	145626	1300	575	44.49	480373200	51603750	1.5333e+06
158	N54	9	1322	306	1	1	168832	475	1900	594.04	586334700	19461600	694575
159	N54	9	1322	307	1	1	407396	1575	1825	1061.27	587979000	3.89397e+07	1.2702e+06
160	N54	9	1322	308	1	1	314353	5100	2950		442584000	53477550	1.75592e+06
161	N54	9	1322	309	1	1	720726	1100	2225	1652.75	1225054125	103828500	2.42832e+06
162	N54	9	1322	310	1	1	322884	1175	1225		2175392700	125477100	3.46522e+06
163	N54	9	1322	311	1	1	444046	1500	1300	1217.89	673673625	4.84755e+07	1.35158e+06
164	N54	9	1322	312	1	1	115001	325	550	329.85	275684850	3.55276e+07	1.01399e+06
165	N54	9	1322	313	1	1	119259	475	1250	203.71	1248004125	25998300	942401
166	N54	9	1322	314	1	1	100152	450	1300	417.8	330277500	9634950	405559
167	N54	9	1322	315	1	1	1.50609e+06	425	7500		2000943675	372966525	8.24104e+06
168	N54	9	1322	316	1	1	971821	1500	850	1213.74	923989275	115947450	2.97108e+06
169	N54	9	1322	317	1	1	122410	625	925	223.91	541907550	2.53047e+07	873061
170	N54	9	1322	318	1	1	505017	3550	975	711.67	595410750	6.53511e+07	1.76831e+06
171	N54	9	1322	319	1	1	883694	575	650	403.23	930967425	1.86159e+08	3.37669e+06
172	N54	9	1322	320	1	1	1.15287e+06	7900	1000		1126477800	103800825	2.87376e+06
173	N54	9	1322	321	1	1	294708	1200	275	746.11	609977250	73018800	1.63899e+06
174	N54	9	1322	322	1	1	147896	600	500	796.27	358048350	3.94001e+07	1.25377e+06
175	N54	9	1322	323	1	1	908985	1250	1025		3764178000	325675350	7.27126e+06
176	N54	9	1322	324	1	1	39756.4	850	900	243.27	953795250	29426625	1.30227e+06
177	N54	9	1322	325	0	0					468661950	2751300	188213
178	N54	9	1322	326	1	1	702536	1700	650	508.3	1590056325	161438400	4.13244e+06
179	N54	9	1322	327	0	0					1106848800	2.67627e+07	1.01812e+06
180	N54	9	1322	328	1	1	682212	6675	800	676.22	794650500	8.35188e+07	2696870
181	N54	9	1322	329	1	0	10856	400	675		181553400	1862325	123181
182	N54	9	1322	422	1	1	693853	1125	3250	2447.28	1561723200	235846350	4.9308e+06
183	N54	9	1322	551	0	0					222538050	969300	64317
184	N54	9	1322	552	1	1	300130	275	1450	414.47	248876550	2.97456e+07	869354
185	N54	9	1322	553	1	1	57312.9	450	350		441871200	3.28485e+07	815687
186	N54	9	1322	554	0	0
187	N58	1	635	1	1	1	265641	825	1025	543.01	2.58624e+08	4.84414e+07	1.54189e+06
188	N58	1	635	2	1	1	398884	625	575	393.38	1.47345e+09	136450525	3.74327e+06
189	N58	1	635	3	1	0	177786	425	275		1.68199e+09	8.3464e+07	2.46906e+06
190	N58	1	635	4	1	1	1.09271e+06	4000	275		3.54459e+09	3.5071e+08	8.3309e+06
191	N58	1	635	5	1	1	183052	575	275	287.92	737194300	1.09277e+08	2.34315e+06
192	N58	1	635	6	0	0					293823475	8.26529e+06	375571
193	N58	1	635	7	1	1	98756.7	1950	3125	98.48	237451350	1.95468e+07	621311
194	N58	1	635	8	1	1	251121	650	1400	365.52	368528475	31213625	992937
195	N58	1	635	9	1	1	238192	375	625	458.56	438354200	56874625	1.29015e+06
196	N58	1	635	10	1	1	99476	925	325		348905850	2.49311e+07	847090
197	N58	1	635	11	1	0	57806.5	1350	750		4.02314e+08	8.45791e+06	302283
198	N58	1	635	12	0	0
199	N58	1	635	13	0	0
200	N58	1	635	14	1	0	155007	1075	225		257782500	30660875	777846
201	N58	1	635	15	1	1	1.04813e+06	6175	950		2.08029e+09	3.96269e+08	6.14527e+06
202	N58	1	635	16	1	1	127196	2000	400	87.31	365840100	40280400	1.01328e+06
203	N58	1	635	17	0	0					827667750	4.33821e+07	994145
204	N58	1	635	19	1	1	818658	1250	350		3009573000	1.00061e+08	2.41402e+06
205	N58	1	635	20	1	0	4866.46	450			282364800	259206	23942.9
206	N58	1	635	21	0	0					7.7311e+08	1.80908e+07	736827
207	N58	1	635	22	0	0					276706650	5.08739e+06	206039
208	N58	1	635	23	0	0					2.46983e+08	704756	57017.6
209	N58	1	635	24	1	1	281842	450	1475	128.46	247193150	7.79285e+07	1.58762e+06
210	N58	1	635	26	1	1	157081	525	1625	384.23	145152150	1.51495e+07	504187
211	N58	1	635	27	0	0					390995250	3.83659e+06	195263
212	N58	1	635	28	1	0	120859	550	1950		719801100	4.8802e+07	1.50547e+06
213	N58	1	635	29	1	1	394646	200	2150		6.74302e+08	6.16337e+07	1.68525e+06
214	N58	1	635	30	1	1	316316	975	950		417142000	87443375	2.19797e+06
215	N58	1	635	31	1	1	504939	625	1050	446.18	720518000	129455725	2.45138e+06
216	N58	1	635	32	0	0					1.33941e+09	793112	51174.4
217	N58	1	635	33	1	1	223830	1650	1100	527.39	562264000	4.46023e+07	1.21445e+06
218	N58	1	635	34	0	0					374590300	4.21346e+06	220241
219	N58	1	635	35	0	0	355226	475	1050		4.67011e+08	41486400	1.19462e+06
220	N58	1	635	36	1	1	586791	975	3200		580064225	8.06282e+07	2.21524e+06
221	N58	1	635	37	1	1	40137.7	850	625		2.20766e+08	1.13804e+07	492003
222	N58	1	635	38	1	1	145381	400	950	293.23	5.55476e+08	1.20642e+07	631298
223	N58	1	635	39	1	1	644697	400	1275		983102725	4.53167e+07	1.49074e+06
224	N58	1	635	40	1	1	433529	1450	900		2074211125	6.74497e+07	2.38331e+06
225	N58	1	635	41	1	0	22390.1	825	750		1.03532e+09	1731950	87205.7
226	N58	1	635	42	1	1	919458	3675	1100		9.48019e+08	1.79749e+08	3.63641e+06
227	N58	1	635	43	1	1	642738	375	1975	845.91	524157750	9.58774e+07	3.0133e+06
228	N58	1	635	44	1	0	87867	1450	3525		617497125	1.75008e+07	858509
229	N58	1	635	45	1	1	415157	6125	1600	67	522198000	8.41055e+07	2.38918e+06
230	N58	1	635	46	1	1	77437.7	800	825	70.2	309127950	8993075	440521
231	N58	1	635	47	1	1	174027	475	2375	321.96	4.94151e+08	5.63173e+07	1.79566e+06
232	N58	1	635	48	1	1	400469	1525	3325	361.42	531263100	8.59304e+07	1.89272e+06
233	N58	1	635	49	1	1	222330	3750	450	143.82	314037375	56971775	1.82283e+06
234	N58	1	635	50	1	1	717115	525	975	1275.15	1.1352e+09	1.45225e+08	3.66819e+06
235	N58	1	635	51	1	1	770415	525	1900	161.77	679716675	5.38617e+07	1.76085e+06
236	N58	2	735	52	0	0					3.4963e+08	8.18112e+06	358592
237	N58	2	735	53	0	0
238	N58	2	735	54	1	1	327524	1000	375	390.8	484034800	5.22194e+07	1.25536e+06
239	N58	2	735	55	1	0	442841	1450	1275		394814250	6.67986e+07	1.82594e+06
240	N58	2	735	56	1	1	110645	250	275	479.9	294532000	3.37173e+07	1.06429e+06
241	N58	2	735	57	1	1	578384	575	425	1179.34	1941981600	1.47717e+08	3.95349e+06
242	N58	2	735	58	1	1	249678	300	2700	112.13	223604125	4.67668e+07	1.13965e+06
243	N58	2	735	59	1	1	91009.6	1500	750		322400650	5.51996e+06	353301
244	N58	2	735	60	0	0
245	N58	2	735	61	1	1	217105	550	450	473.72	449611875	5.93829e+07	1.59611e+06
246	N58	2	735	62	1	1	509970	525	3550	509.83	277872450	5.91367e+07	1.51894e+06
247	N58	2	735	63	1	1	880367	400	400	842.02	2.11228e+09	2.72115e+08	6.26289e+06
248	N58	2	735	64	1	1	1.10216e+06	650	6100		2087120350	118209775	3.64481e+06
249	N58	2	735	65	1	1	286487	1875	1625	298.74	543525775	39434525	1.05947e+06
250	N58	2	735	66	0	0					599924700	9.04793e+06	352988
251	N58	2	735	67	1	1	1.95834e+06	2825	2475	1405.69	4.3493e+09	2.95818e+08	7.82117e+06
252	N58	2	735	68	1	1	235292	300	1000	186.16	5.54024e+08	57078975	1.84583e+06
253	N58	2	735	69	1	1	364775	2100	2750	92.14	236727750	5.24338e+07	1.58131e+06
254	N58	2	735	70	0	0					972129800	1.26839e+07	549040
255	N58	2	735	71	0	0					582151275	1.04662e+07	354680
256	N58	2	735	72	1	1	343669	750	3500	197.48	703982400	8.96514e+07	2.76772e+06
257	N58	2	735	74	1	1	560350	1800	350	71.57	3.52863e+09	1.36525e+08	4.32616e+06
258	N58	2	735	75	1	1	401255	725	625	224.38	921047325	1.07156e+08	2.29876e+06
259	N58	2	735	76	1	1	228939	275	475	69.44	753905775	1.86681e+08	3.45106e+06
260	N58	2	735	77	1	1	160045	1025	1425	620.93	197415500	1.76084e+07	797601
261	N58	2	735	78	1	1	330543	1450	400	49.22	483259275	3.94299e+07	1.07833e+06
262	N58	2	735	80	1	0	235737	300	1000		304967250	4.54457e+07	1.44337e+06
263	N58	2	735	81	1	1	127273	225	1100	432.54	3.10268e+08	2.19685e+07	851888
264	N58	2	735	82	0	0
265	N58	2	735	83	1	1	106906	600	250	224.02	399005100	1.35093e+07	661463
266	N58	2	735	84	1	1	236208	2025	3025	353.47	3.66179e+08	52906550	1.14528e+06
267	N58	2	735	85	0	0
268	N58	2	735	86	1	1	333906	300	1325	427.87	575704200	74194125	1.45505e+06
269	N58	2	735	87	1	1	489913	800	1650		889430025	95804975	2.28679e+06
270	N58	2	735	88	0	0					610001500	2390225	155546
271	N58	2	735	89	1	1	215782	1600	2400	429.77	2.02178e+08	2.70224e+07	925449
272	N58	2	735	90	1	1	953973	2675	575	1131.91	2.00675e+09	119275075	3.66959e+06
273	N58	2	735	91	1	1	470781	975	450	501.02	2.6232e+09	7.74863e+07	2.6558e+06
274	N58	2	735	92	0	0
275	N58	2	735	93	1	0	87820.3	1250	250		463782375	1.12853e+07	505700
276	N58	2	735	94	1	0	155909	425	825		274996475	2.88376e+07	911351
277	N58	2	735	95	1	1	179128	1075	1050	511.55	5.05879e+08	11952800	644331
278	N58	2	735	96	0	0
279	N58	2	735	97	1	1	117443	500	275	121.69	664606500	116920025	2.87302e+06
280	N58	2	735	98	1	1	1.1498e+06	1000	2625		2.00571e+09	263162600	6.01548e+06
281	N58	2	735	99	0	0
282	N58	2	735	100	1	1	230290	675	1000	464.65	488832000	54206350	1.68656e+06
283	N58	2	735	101	1	1	61095	425	125	113.42	106890125	4.25366e+06	210582
284	N58	2	735	102	1	1	173182	550	375		323422400	2.8769e+07	779693
285	N58	2	735	103	1	1	213704	2325	425	884.59	1366748075	9.81881e+07	2.67986e+06
286	N58	2	735	104	0	0					276911000	4.66236e+06	280773
287	N58	2	735	105	1	1	274554	500	375	363.44	385543125	62187725	1.67543e+06
288	N58	2	735	106	1	1	244377	2900	425	244.61	201301500	24374600	1.00266e+06
289	N58	2	735	107	1	1	160244	725	875	159.18	172669050	2.75496e+07	873516
290	N58	2	735	108	0	0
291	N58	2	735	109	1	1	452639	2325	350	898.5	5.00382e+08	61047050	1.5873e+06
292	N58	2	735	110	1	1	132294	1600	1175	461.79	150297750	3.08472e+07	828807
293	N58	2	735	111	1	1	165340	1125	1175	185.78	1093600800	5.69965e+07	1.92589e+06
294	N58	2	735	112	1	1	191432	1925	275	180.96	455159475	1.75682e+07	594072
295	N58	2	735	113	1	1	14236.2	325	325	33.5	2.26565e+08	2.09919e+06	110921
296	N58	2	735	114	1	0	333804	1275	825		646476300	3.68412e+07	1.20493e+06
297	N58	2	735	115	0	0
298	N58	2	735	116	0	0
299	N58	2	735	117	1	1	136514	525	750	614.85	406271250	20719750	855885
300	N58	2	735	118	1	0	5132.65	400	250		1.73554e+08	3125550	152779
301	N58	2	735	119	1	1	333675	2800	1225	468.76	1474711875	9.99699e+07	2.67033e+06
302	N58	2	735	120	1	1	83624	300	575	183.24	462862800	3.90371e+07	1.33146e+06
303	N58	2	735	121	1	1	703693	1900	575	1442.83	872172500	224021200	4.01067e+06
304	N58	2	735	122	1	0	160016	925	3425		300615600	2.13851e+07	788709
305	N58	2	735	123	1	0	19036.1	1700			185844600	4897700	259940
306	N58	2	735	124	1	1	408482	325	1100	570.09	3.88599e+08	78229200	1.71047e+06
307	N58	2	735	125	1	1	425623	675	675		5.38559e+08	52286800	1.29325e+06
308	N58	2	735	126	1	1	191204	750	325	307.32	310143000	2.45819e+07	688260
309	N58	2	735	127	1	1	525897	700	425	885.61	711813025	8.71109e+07	2.15466e+06
310	N58	2	735	128	1	1	147990	400	1075	232.54	370362600	19284275	1.01831e+06

## Sheet: W
Raw astrocytic EM measurements in S, SD, CSR, and W
#	Animal ID	dendrite ID	dendrite diameter	spine ID	ContactingAstro (no contact=0, spine=1)	Perisynaptic (contacting ASA=1, otherwise=0)
W
1	N70	1	1390	1	1	1
2	N70	1	1390	2	1	0
3	N70	1	1390	3	1	1
4	N70	1	1390	4	1	1
5	N70	1	1390	5	1	1
6	N70	1	1390	6	1	1
7	N70	1	1390	7	1	1
8	N70	1	1390	8	1	1
9	N70	1	1390	9	1	1
10	N70	1	1390	10	1	1
11	N70	1	1390	11	1	1
12	N70	1	1390	12	0	0
13	N70	1	1390	13	1	1
14	N70	1	1390	14	1	1
15	N70	1	1390	15	1	1
16	N70	1	1390	16	0	0
17	N70	1	1390	17	1	0
18	N70	1	1390	18	0	0
19	N70	1	1390	19	1	1
20	N70	1	1390	20	1	1
21	N70	1	1390	21	1	1
22	N70	1	1390	22	0	0
23	N70	1	1390	23	1	1
24	N70	1	1390	24	1	1
25	N70	1	1390	25	1	1
26	N70	1	1390	26	1	0
27	N70	1	1390	381	1	1
28	N70	2	542	27	1	1
29	N70	2	542	28	1	1
30	N70	2	542	29	1	1
31	N70	2	542	30	1	1
32	N70	2	542	31	1	1
33	N70	2	542	32	1	0
34	N70	2	542	33	1	1
35	N70	2	542	34	1	1
36	N70	2	542	35	1	1
37	N70	2	542	36	1	0
38	N70	2	542	37	1	1
39	N70	2	542	38	1	1
40	N70	2	542	39	1	1
41	N70	2	542	40	1	1
42	N70	2	542	41	1	1
43	N70	2	542	42	1	1
44	N70	2	542	43	1	0
45	N70	2	542	44	1	1
46	N70	2	542	45	1	1
47	N70	2	542	46	1	1
48	N70	2	542	47	1	0
49	N70	2	542	48	1	1
50	N70	2	542	49	1	1
51	N70	2	542	382	1	1
52	N70	2	542	383	1	0
53	N70	2	542	384	1	0
54	N70	2	542	385	1	1
55	N70	2	542	386	1	0
56	N70	2	542	387	0	0
57	N70	3	637	50	1	0
58	N70	3	637	51	1	1
59	N70	3	637	52	1	0
60	N70	3	637	53	1	1
61	N70	3	637	54	1	1
62	N70	3	637	55	1	1
63	N70	3	637	56	1	0
64	N70	3	637	57	0	0
65	N70	3	637	58	1	1
66	N70	3	637	59	1	1
67	N70	3	637	60	0	0
68	N70	3	637	61	1	1
69	N70	3	637	62	1	0
70	N70	3	637	63	1	1
71	N70	3	637	64	1	1
72	N70	3	637	65	1	1
73	N70	3	637	66	1	1
74	N70	3	637	67	1	1
75	N70	3	637	68	1	0
76	N70	3	637	69	1	1
77	N70	3	637	70	1	1
78	N70	3	637	71	0	0
79	N70	3	637	72	1	0
80	N70	3	637	73	1	1
81	N70	3	637	388	1	0
82	N70	3	637	74	1	1
83	N70	3	637	75	1	1
84	N70	3	637	76	1	0
85	N70	3	637	77	1	0
86	N70	3	637	78	1	1
87	N70	3	637	79	1	0
88	N70	3	637	80	1	0
89	N70	3	637	81	1	1
90	N70	3	637	82	1	1
91	N70	3	637	83	1	1
92	N70	3	637	84	1	1
93	N70	3	637	85	1	1
94	N70	3	637	86	1	0
95	N70	3	637	87	1	0
96	N70	3	637	88	1	1
97	N70	3	637	89	1	1
98	N70	3	637	90	1	1
99	N70	3	637	91	0	0
100	N70	3	637	92	1	1
101	N70	3	637	93	1	1
102	N70	3	637	94	1	1
103	N70	3	637	389	1	0
104	N70	3	637	390	1	1
105	N70	3	637	391	1	0
106	N70	3	637	392	1	1
107	N70	4	1052	95	1	0
108	N70	4	1052	96	1	1
109	N70	4	1052	97	1	1
110	N70	4	1052	98	0	0
111	N70	4	1052	99	1	1
112	N70	4	1052	100	1	0
113	N70	4	1052	101	1	1
114	N70	4	1052	102	1	0
115	N70	4	1052	103	1	1
116	N70	4	1052	104	1	1
117	N67	1	684	1	1	1
118	N67	1	684	3	1	1
119	N67	1	684	4	1	1
120	N67	1	684	5	1	0
121	N67	1	684	6	1	1
122	N67	1	684	7	1	0
123	N67	1	684	8	0	0
124	N67	1	684	9	1	1
125	N67	1	684	10	1	1
126	N67	1	684	11	1	1
127	N67	1	684	12	1	1
128	N67	1	684	13	0	0
129	N67	1	684	14	1	1
130	N67	1	684	15	1	1
131	N67	1	684	16	1	1
132	N67	1	684	17	1	1
133	N67	1	684	18	1	1
134	N67	1	684	19	0	0
135	N67	1	684	20	0	0
136	N67	1	684	21	0	0
137	N67	1	684	22	1	1
138	N67	1	684	23	0	0
139	N67	1	684	25	1	1
140	N67	1	684	1000	0	0
141	N67	1	684	1001	1	1
142	N67	1	684	1002	1	1
143	N67	1	684	1003	1	1
144	N67	1	684	1004	1	1
145	N67	2	680	26	1	1
146	N67	2	680	27	1	1
147	N67	2	680	28	1	1
148	N67	2	680	29	1	1
149	N67	2	680	30	0	0
150	N67	2	680	31	1	1
151	N67	2	680	32	1	1
152	N67	2	680	33	1	0
153	N67	2	680	34	1	0
154	N67	2	680	35	1	1
155	N67	2	680	36	0	0
156	N67	2	680	37	1	1
157	N67	2	680	38	1	1
158	N67	2	680	39	1	1
159	N67	2	680	40	1	1
160	N67	2	680	41	1	0
161	N67	2	680	42	1	1
162	N67	2	680	43	0	0
163	N67	2	680	44	1	1
164	N67	2	680	45	1	0
165	N67	2	680	46	1	1
166	N67	2	680	47	1	1
167	N67	2	680	48	1	1
168	N67	2	680	49	1	0
169	N67	2	680	50	1	1
170	N67	2	680	51	0	0
171	N67	2	680	52	1	1
172	N67	2	680	53	1	1
173	N67	2	680	54	1	1
174	N67	2	680	55	1	1
175	N67	2	680	56	1	1
176	N67	2	680	57	1	1
177	N67	2	680	58	1	1
178	N67	2	680	59	0	0
179	N67	2	680	60	1	1
180	N67	2	680	61	1	1
181	N67	2	680	62	1	1
182	N67	2	680	63	1	1
183	N67	2	680	64	1	0
184	N67	2	680	65	1	1
185	N67	2	680	66	1	0
186	N67	2	680	67	1	1
187	N67	2	680	68	1	1
188	N67	2	680	69	0	0
189	N67	2	680	70	0	0
190	N67	2	680	71	1	1
191	N67	2	680	72	1	1
192	N67	2	680	73	1	1
193	N67	2	680	74	1	1
194	N67	2	680	75	1	0
195	N67	2	680	76	1	1
196	N67	2	680	1005	0	0
197	N67	3	817	77	1	1
198	N67	3	817	78	1	1
199	N67	3	817	79	1	1
200	N67	3	817	80	1	1
201	N67	3	817	81	1	1
202	N67	3	817	82	1	1
203	N67	3	817	83	1	1
204	N67	3	817	84	1	1
205	N67	3	817	85	1	1
206	N67	3	817	86	1	0
207	N67	3	817	87	1	1
208	N67	3	817	88	1	1
209	N67	3	817	89	1	1
210	N67	3	817	90	1	1
211	N67	3	817	91	1	1
212	N67	3	817	92	1	1
213	N67	3	817	93	1	0
214	N67	3	817	94	1	1
215	N67	3	817	95	1	1
216	N67	3	817	96	1	0
217	N67	3	817	97	1	1
218	N67	3	817	98	1	1
219	N67	3	817	99	1	0
220	N67	3	817	100	1	1
221	N67	3	817	101	0	0
222	N67	3	817	102	1	1
223	N67	3	817	103	1	1
224	N67	3	817	104	1	1
225	N67	3	817	105	1	1
226	N67	3	817	106	1	1
227	N67	3	817	107	1	0
228	N67	3	817	108	0	0
229	N67	3	817	109	1	1
230	N67	3	817	110	1	1
231	N67	3	817	111	1	1
232	N67	3	817	112	1	1
233	N67	3	817	113	1	1
234	N67	3	817	114	1	1
235	N67	3	817	115	1	0
236	N67	3	817	116	0	0
237	N69	1	726	1	1	0
238	N69	1	726	2	1	1
239	N69	1	726	3	1	1
240	N69	1	726	4	1	1
241	N69	1	726	5	1	1
242	N69	1	726	6	1	1
243	N69	1	726	7	0	0
244	N69	1	726	8	1	1
245	N69	1	726	9	1	1
246	N69	1	726	10	1	1
247	N69	1	726	11	1	1
248	N69	1	726	12	0	0
249	N69	1	726	13	1	1
250	N69	1	726	14	1	1
251	N69	1	726	15	1	1
252	N69	1	726	16	1	1
253	N69	1	726	17	1	1
254	N69	1	726	18	1	0
255	N69	1	726	19	1	1
256	N69	1	726	20	1	0
257	N69	1	726	21	1	1
258	N69	1	726	22	1	1
259	N69	1	726	23	0	0
260	N69	1	726	24	1	1
261	N69	1	726	25	0	0
262	N69	1	726	26	1	1
263	N69	1	726	27	1	1
264	N69	1	726	28	1	1
265	N69	1	726	29	1	1
266	N69	1	726	30	0	0
267	N69	1	726	31	0	0
268	N69	1	726	32	1	1
269	N69	1	726	33	1	1
270	N69	1	726	34	1	0
271	N69	1	726	35	1	0
272	N69	1	726	36	0	0
273	N69	1	726	37	1	1
274	N69	1	726	38	1	0
275	N69	1	726	500	0	0
276	N69	1	726	501	1	0
277	N69	1	726	502	1	0
278	N69	1	726	503	1	1
279	N69	1	726	504	1	1
